# Supplementary material for: Sec14l3 potentiates VEGFR2 signaling to regulate zebrafish vasculogenesis
Source: Nat Commun. 2019 Apr 8;10:1606. doi: 10.1038/s41467-019-09604-0 (PMC6453981; doi:10.1038/s41467-019-09604-0)
Supplement: Supplementary file 4 — Supplementary Data 1 [file 41467_2019_9604_MOESM4_ESM.xls]

## Sheet: 16-18hpf log2ratio>1
	Supplementary Data 1. Differentially expressed genes between GFP+ cells and GFP- cells at 22-24 hpf.
	Averaged RPKM expression values of genes were compared and log2Ratio (GFP+/GFP-)>1 are shown here.
GeneID	Gene_length	22-24hpf-GFP--Expression	22-24hpf-GFP+-Expression	22-24hpf-GFP--RPKM	22-24hpf-GFP+-RPKM	log2 Ratio(22-24hpf-GFP+/22-24hpf-GFP-)	Up-Down-Regulation(22-24hpf-GFP+/22-24hpf-GFP-)	P-value	FDR	Description	GO Component	GO Function	GO Process	Blast nr
ENSDART00000084729	2374	0	628	0.001	59.5615	15.8621	Up	4.4409e-16	9.70853e-15	cdna:known chromosome:Zv9:3:60189701:60223739:1 gene:ENSDARG00000060263	-	-	-	gi|189517404|ref|XP_697859.3|/0/PREDICTED: platelet/endothelial cell adhesion molecule [Danio rerio]
ENSDART00000149920	694	0	145	0.001	47.043	15.5217	Up	4.4409e-16	9.76998e-15	cdna:novel chromosome:Zv9:12:21694944:21706034:1 gene:ENSDARG00000045142	GO:0043234//protein complex	GO:0005506//iron ion binding;GO:0022892	GO:0015669//gas transport	gi|189525896|ref|XP_685362.2|/4.23442e-58/PREDICTED: alpha globin type-2-like isoform 1 [Danio rerio]
ENSDART00000121891	324	0	64	0.001	44.4756	15.4407	Up	4.4409e-16	9.73916e-15	cdna:known chromosome:Zv9:23:45396634:45397183:-1 gene:ENSDARG00000088606	-	-	-	gi|57770544|ref|NP_001009916.1|/8.2759e-54/transferrin receptor protein 2 [Danio rerio]
ENSDART00000137471	405	0	66	0.001	36.6923	15.1632	Up	4.4409e-16	9.78546e-15	cdna:known chromosome:Zv9:1:59873769:59874245:-1 gene:ENSDARG00000093877	-	-	GO:0023052	gi|292610226|ref|XP_001345947.3|/1.68922e-59/PREDICTED: microfibrillar-associated protein 4-like [Danio rerio]
ENSDART00000007961	2225	0	253	0.001	25.6022	14.644	Up	4.4409e-16	9.73149e-15	cdna:known chromosome:Zv9:10:17490579:17514957:-1 gene:ENSDARG00000034852	GO:0044444//cytoplasmic part	GO:0008252//nucleotidase activity;GO:0043169//cation binding	GO:0006163//purine nucleotide metabolic process;GO:0050896//response to stimulus;GO:0009112	gi|52218942|ref|NP_001004549.1|/0/5'-nucleotidase, cytosolic II, like 1 [Danio rerio]
ENSDART00000132910	377	0	40	0.001	23.8894	14.5441	Up	4.41336e-12	6.42885e-11	cdna:novel chromosome:Zv9:1:8189714:8191118:-1 gene:ENSDARG00000093053	-	-	-	-
ENSDART00000111797	834	0	83	0.001	22.4078	14.4517	Up	4.4409e-16	9.71617e-15	cdna:known chromosome:Zv9:7:75204965:75219450:-1 gene:ENSDARG00000077782	GO:0031228//intrinsic to Golgi membrane	GO:0016811//hydrolase activity, acting on carbon-nitrogen (but not peptide) bonds, in linear amides	GO:0033578//protein amino acid glycosylation in Golgi;GO:0006670//sphingosine metabolic process;GO:0007162//negative regulation of cell adhesion;GO:0033189//response to vitamin A;GO:0008283//cell proliferation;GO:0001952//regulation of cell-matrix adhesion	gi|292616556|ref|XP_002663077.1|/7.33233e-165/PREDICTED: alkaline ceramidase 2-like [Danio rerio]
ENSDART00000122521	852	0	78	0.001	20.613	14.3313	Up	4.4409e-16	9.72382e-15	cdna:known chromosome:Zv9:14:256879:261961:1 gene:ENSDARG00000091321	GO:0044464//cell part	GO:0030674//protein binding, bridging	GO:0007165//signal transduction;GO:0002376//immune system process	gi|193083221|ref|NP_443196.2|/9.47164e-21/cytokine-dependent hematopoietic cell linker [Homo sapiens]
ENSDART00000148297	1386	0	109	0.001	17.7072	14.112	Up	4.4409e-16	9.74685e-15	cdna:novel chromosome:Zv9:5:14997798:15020567:-1 gene:ENSDARG00000074581	GO:0015629//actin cytoskeleton	GO:0043169//cation binding;GO:0042802//identical protein binding;GO:0003779//actin binding;GO:0046983//protein dimerization activity	GO:0006810//transport;GO:0043393//regulation of protein binding;GO:0048534;GO:0051693//actin filament capping	gi|123209235|emb|CAM15334.1|/0/novel protein similar to vertebrate adducin 2 (beta) (ADD2) [Danio rerio]
ENSDART00000140042	654	0	49	0.001	16.8696	14.0421	Up	1.26565e-14	2.57088e-13	cdna:known chromosome:Zv9:5:26469340:26481650:-1 gene:ENSDARG00000020621	GO:0030119//AP-type membrane coat adaptor complex	GO:0022892	GO:0015031//protein transport	gi|311270878|ref|XP_003132994.1|/9.18435e-57/PREDICTED: AP-1 complex subunit beta-1 isoform 3 [Sus scrofa]
ENSDART00000146843	389	0	25	0.001	14.4703	13.8208	Up	8.11366e-08	7.63019e-07	cdna:known chromosome:Zv9:13:43179302:43189941:-1 gene:ENSDARG00000060089	-	-	-	gi|226874878|ref|NP_001152878.1|/2.79043e-09/TATA-binding protein-associated factor 172 [Danio rerio]
ENSDART00000127300	399	0	25	0.001	14.1076	13.7842	Up	8.11366e-08	7.62503e-07	cdna:known scaffold:Zv9:Zv9_NA577:5907:10498:1 gene:ENSDARG00000087410	GO:0005856//cytoskeleton;GO:0043005//neuron projection;GO:0031981//nuclear lumen	-	GO:0008344//adult locomotory behavior;GO:0031175//neuron projection development;GO:0021695//cerebellar cortex development	gi|149463063|ref|XP_001519675.1|/1.53466e-68/PREDICTED: hypothetical protein, partial [Ornithorhynchus anatinus]
ENSDART00000025987	270	0	16	0.001	13.3427	13.7038	Up	2.93712e-05	0.000192813	cdna:known chromosome:Zv9:18:6720861:6726048:-1 gene:ENSDARG00000089592	GO:0031513//nonmotile primary cilium;GO:0016461//unconventional myosin complex;GO:0005902//microvillus;GO:0005764//lysosome;GO:0048770;GO:0044459//plasma membrane part	GO:0008092//cytoskeletal protein binding;GO:0042802//identical protein binding;GO:0032559//adenyl ribonucleotide binding;GO:0042623//ATPase activity, coupled	GO:0051648//vesicle localization;GO:0030029//actin filament-based process;GO:0007033//vacuole organization;GO:0050953//sensory perception of light stimulus;GO:0006906//vesicle fusion;GO:0009913//epidermal cell differentiation;GO:0009207;GO:0050954//sensory perception of mechanical stimulus;GO:0060122//inner ear receptor stereocilium organization;GO:0006897//endocytosis;GO:0042471//ear morphogenes…	gi|190339980|gb|AAI63570.1|/4.62715e-41/Myosin VIIa [Danio rerio]
ENSDART00000113412	372	0	22	0.001	13.3158	13.7008	Up	5.78252e-07	4.86537e-06	cdna:known chromosome:Zv9:20:47677562:47707773:-1 gene:ENSDARG00000052511	GO:0043231//intracellular membrane-bounded organelle	GO:0003676//nucleic acid binding;GO:0046914//transition metal ion binding	GO:0035196//production of miRNAs involved in gene silencing by miRNA;GO:0010586//miRNA metabolic process;GO:0006351//transcription, DNA-dependent	gi|296198875|ref|XP_002746913.1|/2.54265e-39/PREDICTED: protein lin-28 homolog B-like isoform 1 [Callithrix jacchus]
ENSDART00000134314	1878	0	107	0.001	12.8285	13.6471	Up	4.4409e-16	9.68569e-15	cdna:novel chromosome:Zv9:5:64693315:64700744:-1 gene:ENSDARG00000035151	GO:0044464//cell part	GO:0046914//transition metal ion binding;GO:0003676//nucleic acid binding	GO:0007369//gastrulation	gi|169146280|emb|CAQ13761.1|/0/novel protein similar to draculin (drl) [Danio rerio]
ENSDART00000091899	1842	0	104	0.001	12.7125	13.634	Up	4.4409e-16	9.6781e-15	cdna:known chromosome:Zv9:23:9142490:9188283:1 gene:ENSDARG00000063089	-	-	-	gi|189535777|ref|XP_697096.3|/0/PREDICTED: si:dkey-223d9.2 [Danio rerio]
ENSDART00000126344	1704	0	90	0.001	11.8921	13.5377	Up	4.4409e-16	9.77772e-15	cdna:known chromosome:Zv9:14:27814747:27852531:1 gene:ENSDARG00000016531	GO:0005856//cytoskeleton;GO:0031981//nuclear lumen	-	-	gi|47225225|emb|CAG09725.1|/0/unnamed protein product [Tetraodon nigroviridis]
ENSDART00000139722	822	0	43	0.001	11.7783	13.5238	Up	6.19726e-13	9.86453e-12	cdna:known chromosome:Zv9:10:20147763:20171706:1 gene:ENSDARG00000013110	GO:0043231//intracellular membrane-bounded organelle;GO:0005856//cytoskeleton	-	GO:0007015//actin filament organization	gi|126303465|ref|XP_001373360.1|/1.33776e-46/PREDICTED: similar to EPB49 protein isoform 1 [Monodelphis domestica]
ENSDART00000112807	444	0	23	0.001	11.6636	13.5097	Up	3.00482e-07	2.62266e-06	cdna:known chromosome:Zv9:5:44515589:44522687:-1 gene:ENSDARG00000075163	-	GO:0005102//receptor binding	GO:0050896//response to stimulus	gi|164604921|dbj|BAF98264.1|/4.83777e-70/chemokine CXCL-C5c [Danio rerio]
ENSDART00000088441	1494	0	72	0.001	10.851	13.4055	Up	4.4409e-16	9.70091e-15	cdna:novel chromosome:Zv9:9:34821310:34835263:-1 gene:ENSDARG00000061747	-	-	-	gi|125826292|ref|XP_697696.2|/0/PREDICTED: CC058 protein-like [Danio rerio]
ENSDART00000147993	754	0	36	0.001	10.7502	13.3921	Up	6.0522e-11	7.85346e-10	cdna:novel chromosome:Zv9:21:15791894:15802526:-1 gene:ENSDARG00000079947	GO:0005622//intracellular	GO:0003676//nucleic acid binding;GO:0046872//metal ion binding;GO:0003702//RNA polymerase II transcription factor activity	GO:0006357//regulation of transcription from RNA polymerase II promoter;GO:0000080//G1 phase of mitotic cell cycle	gi|189533921|ref|XP_001922297.1|/6.96306e-137/PREDICTED: Zinc finger protein Gfi-1b-like [Danio rerio]
ENSDART00000150076	1170	0	55	0.001	10.5843	13.3696	Up	6.66134e-16	1.44718e-14	cdna:novel chromosome:Zv9:23:45421232:45434728:1 gene:ENSDARG00000095962	-	-	-	gi|189514679|ref|XP_001920056.1|/2.40257e-67/PREDICTED: INverted Formin/formin Three-related family member (inft-1)-like [Danio rerio]
ENSDART00000142146	597	0	28	0.001	10.5602	13.3663	Up	1.13845e-08	1.18304e-07	cdna:known chromosome:Zv9:10:20166303:20168813:1 gene:ENSDARG00000013110	-	-	-	-
ENSDART00000135992	2454	0	115	0.001	10.5514	13.3651	Up	4.4409e-16	9.75455e-15	cdna:known chromosome:Zv9:13:24486939:24499994:1 gene:ENSDARG00000061591	GO:0043231//intracellular membrane-bounded organelle;GO:0019866//organelle inner membrane;GO:0031301//integral to organelle membrane	GO:0042802//identical protein binding;GO:0015440//peptide-transporting ATPase activity;GO:0032559//adenyl ribonucleotide binding	GO:0006810//transport	gi|169159083|emb|CAQ15401.1|/0/novel protein similar to vertebrate ATP-binding cassette, sub-family B (MDR/TAP), member 10 (ABCB10) [Danio rerio]
ENSDART00000132495	726	0	33	0.001	10.2344	13.3211	Up	4.31332e-10	5.18344e-09	cdna:known chromosome:Zv9:1:59878443:59879675:-1 gene:ENSDARG00000092806	-	-	GO:0023052	gi|292610226|ref|XP_001345947.3|/3.03986e-118/PREDICTED: microfibrillar-associated protein 4-like [Danio rerio]
ENSDART00000103155	1194	0	53	0.001	9.99443	13.2869	Up	1.33227e-15	2.84982e-14	cdna:known chromosome:Zv9:19:38702212:38703405:-1 gene:ENSDARG00000070357	GO:0031224//intrinsic to membrane;GO:0005921//gap junction	GO:0022829	GO:0001944//vasculature development;GO:0033555//multicellular organismal response to stress;GO:0007154//cell communication;GO:0070838//divalent metal ion transport	gi|113677988|ref|NP_001038288.1|/0/connexin 39.4 [Danio rerio]
ENSDART00000147074	601	0	24	0.001	8.99132	13.1343	Up	1.56141e-07	1.41294e-06	cdna:known chromosome:Zv9:18:46987627:47012686:1 gene:ENSDARG00000054632	GO:0043231//intracellular membrane-bounded organelle	GO:0030528//transcription regulator activity;GO:0001071;GO:0003677//DNA binding	GO:0043388//positive regulation of DNA binding;GO:0003013;GO:0006351//transcription, DNA-dependent;GO:0009653//anatomical structure morphogenesis	gi|94734175|emb|CAK04722.1|/1.72716e-117/friend leukemia integration 1 [Danio rerio]
ENSDART00000129504	2058	0	79	0.001	8.64307	13.0773	Up	4.4409e-16	9.67052e-15	cdna:known chromosome:Zv9:6:19728805:19767617:-1 gene:ENSDARG00000086918	GO:0016020//membrane	-	GO:0009987//cellular process	gi|292614789|ref|XP_002662393.1|/6.68758e-104/PREDICTED: Platelet endothelial cell adhesion molecule-like [Danio rerio]
ENSDART00000133102	678	0	26	0.001	8.63436	13.0759	Up	4.21614e-08	4.10082e-07	cdna:known chromosome:Zv9:18:44565173:44568002:1 gene:ENSDARG00000042310	GO:0044444//cytoplasmic part	GO:0016646//oxidoreductase activity, acting on the CH-NH group of donors, NAD or NADP as acceptor;GO:0016628//oxidoreductase activity, acting on the CH-CH group of donors, NAD or NADP as acceptor	GO:0006787	gi|220673240|emb|CAX12202.1|/3.51583e-38/novel protein (zgc:91854) [Danio rerio]
ENSDART00000079452	786	0	30	0.001	8.5938	13.0691	Up	3.07406e-09	3.39086e-08	cdna:known chromosome:Zv9:14:21894332:21899766:1 gene:ENSDARG00000056874	-	GO:0004553//hydrolase activity, hydrolyzing O-glycosyl compounds	GO:0009056//catabolic process;GO:0000270//peptidoglycan metabolic process;GO:0006952//defense response;GO:0008219//cell death	gi|50540478|ref|NP_001002706.1|/1.02029e-109/lysozyme g-like 1 [Danio rerio]
ENSDART00000137978	577	0	22	0.001	8.58486	13.0676	Up	5.78252e-07	4.85948e-06	cdna:known chromosome:Zv9:18:46991738:47012627:1 gene:ENSDARG00000054632	GO:0043231//intracellular membrane-bounded organelle	GO:0030528//transcription regulator activity;GO:0001071;GO:0003677//DNA binding	GO:0043388//positive regulation of DNA binding;GO:0003013;GO:0006351//transcription, DNA-dependent;GO:0009653//anatomical structure morphogenesis	gi|94734175|emb|CAK04722.1|/2.41885e-86/friend leukemia integration 1 [Danio rerio]
ENSDART00000135907	406	0	15	0.001	8.31863	13.0221	Up	5.65226e-05	0.000350766	cdna:novel chromosome:Zv9:14:21931131:21967759:1 gene:ENSDARG00000071697	-	-	-	gi|37589308|gb|AAH59204.1|/1.39949e-29/Zgc:66433 [Danio rerio]
ENSDART00000078953	1058	0	34	0.001	7.23569	12.8209	Up	2.24136e-10	2.77877e-09	cdna:known chromosome:Zv9:21:29162095:29211966:-1 gene:ENSDARG00000056453	-	GO:0005488//binding	-	gi|115528042|gb|AAI24638.1|/2.87773e-77/Zgc:153096 [Danio rerio]
ENSDART00000104527	594	0	19	0.001	7.20201	12.8142	Up	4.12116e-06	3.09399e-05	cdna:known chromosome:Zv9:22:41118693:41126879:1 gene:ENSDARG00000060668	GO:0016021//integral to membrane	-	-	gi|94732871|emb|CAK04906.1|/1.45082e-52/novel protein similar to vertebrate transmembrane 4 superfamily member 1 (TM4SF1) [Danio rerio]
ENSDART00000149962	589	0	17	0.001	6.4986	12.6659	Up	1.52623e-05	0.000105314	cdna:novel chromosome:Zv9:1:59862724:59863393:-1 gene:ENSDARG00000095958	-	-	GO:0023052	gi|292610234|ref|XP_682959.4|/3.07147e-79/PREDICTED: microfibrillar-associated protein 4-like [Danio rerio]
ENSDART00000112211	1467	0	42	0.001	6.44623	12.6542	Up	1.19216e-12	1.84791e-11	cdna:novel chromosome:Zv9:19:6282419:6292015:-1 gene:ENSDARG00000078547	-	-	-	gi|148277657|ref|NP_001091723.1|/0/hypothetical protein LOC570749 [Danio rerio]
ENSDART00000130189	5133	0	134	0.001	5.87787	12.5211	Up	4.4409e-16	9.76226e-15	cdna:known scaffold:Zv9:Zv9_NA625:17617:31182:-1 gene:ENSDARG00000086360	GO:0005929//cilium	-	-	gi|47217458|emb|CAG10227.1|/8.69893e-53/unnamed protein product [Tetraodon nigroviridis]
ENSDART00000081769	2010	0	49	0.001	5.48891	12.4223	Up	1.26565e-14	2.57276e-13	cdna:known chromosome:Zv9:5:9704633:9732009:1 gene:ENSDARG00000058839	-	-	-	gi|189518780|ref|XP_697970.3|/1.34449e-125/PREDICTED: si:ch211-29n12.1 [Danio rerio]
ENSDART00000139123	693	0	16	0.001	5.19844	12.3439	Up	2.93712e-05	0.000192858	cdna:known chromosome:Zv9:22:2087509:2093206:1 gene:ENSDARG00000094042	-	-	-	gi|126632726|emb|CAM56598.1|/2.71878e-57/novel protein [Danio rerio]
ENSDART00000113098	651	0	15	0.001	5.18796	12.341	Up	5.65226e-05	0.000351236	cdna:known chromosome:Zv9:3:55951717:55952608:1 gene:ENSDARG00000079078	GO:0043234//protein complex	GO:0005506//iron ion binding;GO:0022892	GO:0006950//response to stress;GO:0015669//gas transport	gi|20138124|sp|Q90487.3|HBA_DANRE/2.54269e-75/RecName: Full=Hemoglobin subunit alpha; AltName: Full=Alpha-globin aa1; AltName: Full=Hemoglobin alpha chain
ENSDART00000146642	609	0	14	0.001	5.17604	12.3376	Up	0.000108773	0.000634256	cdna:novel chromosome:Zv9:1:8176531:8180715:-1 gene:ENSDARG00000092972	-	-	-	gi|292609458|ref|XP_695763.2|/2.57069e-100/PREDICTED: hypothetical protein [Danio rerio]
ENSDART00000136000	7333	0	164	0.001	5.03557	12.2979	Up	4.4409e-16	9.69329e-15	cdna:novel chromosome:Zv9:4:9786418:9826683:1 gene:ENSDARG00000045748	GO:0016021//integral to membrane;GO:0044424//intracellular part	GO:0051635//bacterial cell surface binding;GO:0030169//low-density lipoprotein binding;GO:0005539//glycosaminoglycan binding;GO:0004888//transmembrane receptor activity	GO:0006952//defense response;GO:0006897//endocytosis	gi|148725539|emb|CAI20908.3|/0/novel protein similar to vertebrate stabilin 2 (STAB2) [Danio rerio]
ENSDART00000144325	985	0	22	0.001	5.0289	12.296	Up	5.78252e-07	4.86095e-06	cdna:novel chromosome:Zv9:5:9658939:9671120:1 gene:ENSDARG00000094311	-	-	-	gi|148725520|emb|CAN88375.1|/0/novel protein containing sushi domains (SCR repeats [Danio rerio]
ENSDART00000128816	1821	0	38	0.001	4.69851	12.198	Up	1.63427e-11	2.24868e-10	cdna:known chromosome:Zv9:25:6252792:6264094:-1 gene:ENSDARG00000091833	GO:0043229//intracellular organelle;GO:0045202//synapse;GO:0044444//cytoplasmic part;GO:0016020//membrane	-	GO:0009987//cellular process	gi|125854442|ref|XP_690195.2|/1.7087e-131/PREDICTED: hypothetical protein [Danio rerio]
ENSDART00000123192	1176	0	23	0.001	4.40359	12.1045	Up	3.00482e-07	2.62184e-06	cdna:known chromosome:Zv9:6:40413600:40430051:1 gene:ENSDARG00000089622	GO:0043229//intracellular organelle;GO:0031252//cell leading edge	GO:0005488//binding;GO:0030695//GTPase regulator activity	GO:0007010//cytoskeleton organization;GO:0035023//regulation of Rho protein signal transduction	gi|47229582|emb|CAG06778.1|/3.01341e-118/unnamed protein product [Tetraodon nigroviridis]
ENSDART00000121629	2301	0	44	0.001	4.30549	12.072	Up	3.22408e-13	5.35255e-12	cdna:known chromosome:Zv9:6:40406778:40412441:1 gene:ENSDARG00000087237	GO:0005622//intracellular	-	GO:0009987//cellular process	gi|301617697|ref|XP_002938283.1|/5.96601e-32/PREDICTED: FYVE, RhoGEF and PH domain-containing protein 5-like [Xenopus (Silurana) tropicalis]
ENSDART00000005025	1672	0	31	0.001	4.17457	12.0274	Up	1.5974e-09	1.81234e-08	cdna:known chromosome:Zv9:5:29049469:29059629:1 gene:ENSDARG00000004392	-	-	GO:0010952;GO:0006915//apoptosis;GO:0023052	gi|55250106|gb|AAH85545.1|/0/Hdr protein [Danio rerio]
ENSDART00000142186	864	0	16	0.001	4.16958	12.0257	Up	2.93712e-05	0.000192676	cdna:novel chromosome:Zv9:13:6787873:6791402:-1 gene:ENSDARG00000094072	-	-	-	gi|220679555|emb|CAX12767.1|/2.48598e-147/novel protein [Danio rerio]
ENSDART00000134771	855	0	15	0.001	3.95013	11.9477	Up	5.65226e-05	0.000351001	cdna:novel chromosome:Zv9:16:15693497:15696978:1 gene:ENSDARG00000094095	-	-	-	-
ENSDART00000146114	1099	0	19	0.001	3.89262	11.9265	Up	4.12116e-06	3.09482e-05	cdna:novel chromosome:Zv9:3:18118303:18125504:1 gene:ENSDARG00000093074	-	-	-	gi|209733232|gb|ACI67485.1|/6.45577e-19/Immunoglobulin superfamily member 6 precursor [Salmo salar]
ENSDART00000026807	2345	0	39	0.001	3.74462	11.8706	Up	8.49254e-12	1.20367e-10	cdna:novel chromosome:Zv9:8:26482665:26496875:1 gene:ENSDARG00000015149	GO:0043229//intracellular organelle;GO:0031252//cell leading edge	GO:0005488//binding	GO:0051707//response to other organism;GO:0030030//cell projection organization	gi|292616924|ref|XP_699919.4|/0/PREDICTED: Wiskott-Aldrich syndrome (eczema-thrombocytopenia) a [Danio rerio]
ENSDART00000130425	2235	0	37	0.001	3.72744	11.864	Up	3.14498e-11	4.20258e-10	cdna:known chromosome:Zv9:16:48428576:48480573:-1 gene:ENSDARG00000007727	-	-	-	gi|227430353|ref|NP_001108565.2|/0/ral guanine nucleotide dissociation stimulator-like 2 [Danio rerio]
ENSDART00000147001	928	0	15	0.001	3.6394	11.8295	Up	5.65226e-05	0.000350844	cdna:known chromosome:Zv9:20:18623817:18667472:1 gene:ENSDARG00000095347	GO:0043231//intracellular membrane-bounded organelle	GO:0030528//transcription regulator activity	GO:0006355//regulation of transcription, DNA-dependent	gi|56207474|emb|CAI21373.1|/3.52417e-49/novel protein [Danio rerio]
ENSDART00000127208	1068	0	17	0.001	3.58397	11.8073	Up	1.52623e-05	0.000105288	cdna:known chromosome:Zv9:14:11708991:11727821:-1 gene:ENSDARG00000088612	-	-	-	gi|189527591|ref|XP_001344126.2|/0/PREDICTED: hypothetical protein [Danio rerio]
ENSDART00000123392	1175	0	17	0.001	3.2576	11.6696	Up	1.52623e-05	0.00010534	cdna:known chromosome:Zv9:2:57190023:57203845:1 gene:ENSDARG00000090086	GO:0043231//intracellular membrane-bounded organelle;GO:0031410//cytoplasmic vesicle;GO:0016020//membrane	GO:0017111//nucleoside-triphosphatase activity;GO:0032561//guanyl ribonucleotide binding	GO:0006810//transport;GO:0035556;GO:0009207	gi|50540176|ref|NP_001002555.1|/1.21874e-119/ras-related protein Rab-11B [Danio rerio]
ENSDART00000110020	1542	0	22	0.001	3.21236	11.6494	Up	5.78252e-07	4.86242e-06	cdna:known chromosome:Zv9:14:9314502:9359558:-1 gene:ENSDARG00000076601	GO:0044444//cytoplasmic part	GO:0005088//Ras guanyl-nucleotide exchange factor activity	GO:0006917//induction of apoptosis;GO:0007267//cell-cell signaling;GO:0019222//regulation of metabolic process;GO:0006811//ion transport;GO:0009966//regulation of signal transduction;GO:0007172//signal complex assembly;GO:0007266//Rho protein signal transduction	gi|239582725|ref|NP_001155135.1|/0/Cdc42 guanine nucleotide exchange factor 9 [Danio rerio]
ENSDART00000129977	1566	0	22	0.001	3.16313	11.6271	Up	5.78252e-07	4.86389e-06	cdna:known chromosome:Zv9:19:20521410:20536610:1 gene:ENSDARG00000086762	-	-	GO:0032501//multicellular organismal process	gi|50080168|ref|NP_001001947.1|/1.60477e-51/deafness, autosomal dominant 5 [Danio rerio]
ENSDART00000019519	2321	0	31	0.001	3.00727	11.5542	Up	1.5974e-09	1.8116e-08	cdna:known chromosome:Zv9:23:26233787:26263995:-1 gene:ENSDARG00000003113	GO:0009986//cell surface;GO:0031983//vesicle lumen;GO:0000323//lytic vacuole;GO:0044459//plasma membrane part;GO:0030425//dendrite;GO:0044297//cell body	GO:0001882//nucleoside binding;GO:0046914//transition metal ion binding;GO:0016814//hydrolase activity, acting on carbon-nitrogen (but not peptide) bonds, in cyclic amidines	GO:0050856//regulation of T cell receptor signaling pathway;GO:0002027//regulation of heart rate;GO:0009113//purine base biosynthetic process;GO:0002467//germinal center formation;GO:0046102;GO:0009217//purine deoxyribonucleoside triphosphate catabolic process;GO:0042321//negative regulation of circadian sleep/wake cycle, sleep;GO:0046090;GO:0031348//negative regulation of defense response;GO:000…	gi|50540360|ref|NP_001002646.1|/0/adenosine deaminase [Danio rerio]
ENSDART00000149267	2890	0	38	0.001	2.96055	11.5316	Up	1.63427e-11	2.24645e-10	cdna:novel chromosome:Zv9:16:19324727:19361730:-1 gene:ENSDARG00000076950	-	-	-	gi|126340947|ref|XP_001364826.1|/6.92249e-73/PREDICTED: similar to Kell blood group, metalloendopeptidase, [Monodelphis domestica]
ENSDART00000124326	3554	0	46	0.001	2.91425	11.5089	Up	8.74856e-14	1.59947e-12	cdna:known chromosome:Zv9:3:19955146:19981409:-1 gene:ENSDARG00000012881	GO:0005856//cytoskeleton;GO:0016021//integral to membrane;GO:0044459//plasma membrane part	GO:0008092//cytoskeletal protein binding;GO:0015103//inorganic anion transmembrane transporter activity;GO:0042802//identical protein binding;GO:0015301//anion:anion antiporter activity	GO:0030097//hemopoiesis;GO:0015698//inorganic anion transport	gi|38198629|ref|NP_938152.1|/0/solute carrier family 4, anion exchanger, member 1a [Danio rerio]
ENSDART00000122084	1160	0	15	0.001	2.91152	11.5076	Up	5.65226e-05	0.000351079	cdna:known chromosome:Zv9:5:12332954:12359521:-1 gene:ENSDARG00000086512	GO:0019866//organelle inner membrane;GO:0044429//mitochondrial part	GO:0031406//carboxylic acid binding;GO:0016645//oxidoreductase activity, acting on the CH-NH group of donors	GO:0008629//induction of apoptosis by intracellular signals;GO:0006560//proline metabolic process;GO:0006536//glutamate metabolic process	gi|198285457|gb|ACH85267.1|/1.44097e-165/proline dehydrogenase 1 [Salmo salar]
ENSDART00000128973	1947	0	24	0.001	2.77544	11.4385	Up	1.56141e-07	1.4134e-06	cdna:known chromosome:Zv9:15:28625602:28656817:1 gene:ENSDARG00000061551	GO:0044444//cytoplasmic part	GO:0008047//enzyme activator activity	GO:0043087//regulation of GTPase activity;GO:0009966//regulation of signal transduction	gi|126631803|gb|AAI33819.1|/3.35203e-174/Zgc:153898 protein [Danio rerio]
ENSDART00000128183	3099	0	38	0.001	2.76089	11.4309	Up	1.63427e-11	2.24757e-10	cdna:known chromosome:Zv9:7:16110168:16138859:-1 gene:ENSDARG00000089706	GO:0016021//integral to membrane;GO:0044444//cytoplasmic part	GO:0008233//peptidase activity;GO:0005488//binding;GO:0004871//signal transducer activity	GO:0032502//developmental process	gi|189521030|ref|XP_001922987.1|/0/PREDICTED: aminopeptidase N-like [Danio rerio]
ENSDART00000100331	1434	0	17	0.001	2.66923	11.3822	Up	1.52623e-05	0.000105418	cdna:known chromosome:Zv9:20:47086615:47107482:-1 gene:ENSDARG00000031064	-	-	-	gi|68396105|ref|XP_693634.1|/0/PREDICTED: G patch domain containing 2-like [Danio rerio]
ENSDART00000114592	1557	0	18	0.001	2.60298	11.3459	Up	7.93086e-06	5.70464e-05	cdna:known chromosome:Zv9:7:66792636:66814040:1 gene:ENSDARG00000074782	-	-	-	gi|292616278|ref|XP_001339829.3|/0/PREDICTED: G protein-coupled receptor 97-like [Danio rerio]
ENSDART00000021502	2518	0	28	0.001	2.50374	11.2899	Up	1.13845e-08	1.18348e-07	cdna:known chromosome:Zv9:7:19994261:20096062:-1 gene:ENSDARG00000006754	-	GO:0005488//binding	GO:0003002	gi|292615893|ref|XP_002662858.1|/0/PREDICTED: hypothetical protein LOC324719 isoform 1 [Danio rerio]
ENSDART00000138073	1627	0	16	0.001	2.21421	11.1126	Up	2.93712e-05	0.000192904	cdna:known chromosome:Zv9:2:29192434:29200167:-1 gene:ENSDARG00000011166	-	GO:0046914//transition metal ion binding;GO:0016836//hydro-lyase activity	GO:0006971//hypotonic response;GO:0055067;GO:0044237//cellular metabolic process;GO:0030001//metal ion transport	gi|18858379|ref|NP_571185.1|/4.30831e-148/carbonic anhydrase [Danio rerio]
ENSDART00000081796	1698	0	16	0.001	2.12163	11.051	Up	2.93712e-05	0.000192631	cdna:known chromosome:Zv9:3:6681201:6724884:-1 gene:ENSDARG00000058848	GO:0005764//lysosome;GO:0016021//integral to membrane;GO:0005770//late endosome;GO:0031090//organelle membrane	GO:0005216//ion channel activity;GO:0022890//inorganic cation transmembrane transporter activity	GO:0006875//cellular metal ion homeostasis;GO:0006826//iron ion transport;GO:0015031//protein transport	gi|125810208|ref|XP_001336199.1|/0/PREDICTED: mucolipin 1-like [Danio rerio]
ENSDART00000110328	2559	0	24	0.001	2.11168	11.0442	Up	1.56141e-07	1.41386e-06	cdna:known chromosome:Zv9:7:62489236:62515773:-1 gene:ENSDARG00000077330	-	-	-	gi|47209789|emb|CAF91773.1|/0/unnamed protein product [Tetraodon nigroviridis]
ENSDART00000126231	2250	0	19	0.001	1.90133	10.8928	Up	4.12116e-06	3.09315e-05	cdna:known chromosome:Zv9:10:1939:19705:1 gene:ENSDARG00000059110	GO:0031252//cell leading edge;GO:0005924//cell-substrate adherens junction;GO:0042995//cell projection;GO:0044444//cytoplasmic part	GO:0005515//protein binding	GO:0014020;GO:0007010//cytoskeleton organization;GO:0006935//chemotaxis	gi|160333859|ref|NP_001103922.1|/3.98299e-65/vasodilator-stimulated phosphoprotein [Danio rerio]
ENSDART00000137443	3150	0	25	0.001	1.78696	10.8033	Up	8.11366e-08	7.62245e-07	cdna:novel chromosome:Zv9:5:71853917:71908722:-1 gene:ENSDARG00000059093	GO:0005856//cytoskeleton;GO:0044444//cytoplasmic part;GO:0005886//plasma membrane	GO:0008092//cytoskeletal protein binding;GO:0030674//protein binding, bridging;GO:0005198//structural molecule activity	GO:0006935//chemotaxis;GO:0035090//maintenance of apical/basal cell polarity;GO:0071842	gi|220679627|emb|CAX13798.1|/0/novel protein similar to vertebrate neuronal ankyrin family [Danio rerio]
ENSDART00000113077	1926	0	15	0.001	1.75356	10.7761	Up	5.65226e-05	0.000351157	cdna:known chromosome:Zv9:5:69751460:69792584:-1 gene:ENSDARG00000079267	GO:0015629//actin cytoskeleton	GO:0005102//receptor binding	GO:0006461//protein complex assembly;GO:0022407//regulation of cell-cell adhesion;GO:0034109//homotypic cell-cell adhesion	gi|209155094|gb|ACI33779.1|/0/Fermitin family homolog 3 [Salmo salar]
ENSDART00000031154	3384	0	25	0.001	1.6634	10.6999	Up	8.11366e-08	7.62761e-07	cdna:known chromosome:Zv9:12:33147978:33163215:1 gene:ENSDARG00000076776	GO:0005626//insoluble fraction;GO:0009986//cell surface;GO:0016020//membrane	GO:0016829//lyase activity;GO:0009975//cyclase activity;GO:0000166//nucleotide binding	GO:0006164//purine nucleotide biosynthetic process	gi|292619580|ref|XP_002664027.1|/0/PREDICTED: guanylate cyclase 2G-like [Danio rerio]
ENSDART00000127787	1902	0	14	0.001	1.65731	10.6946	Up	0.000108773	0.000634389	cdna:known chromosome:Zv9:5:32598776:32617398:-1 gene:ENSDARG00000035459	GO:0031224//intrinsic to membrane	GO:0005488//binding	GO:0010876;GO:0006810//transport	gi|229608916|ref|NP_001093506.1|/0/protein spinster homolog 3 [Danio rerio]
ENSDART00000111748	2391	0	17	0.001	1.60087	10.6446	Up	1.52623e-05	0.000105392	cdna:known chromosome:Zv9:14:2347082:2375473:1 gene:ENSDARG00000077023	-	-	-	gi|292620489|ref|XP_002664312.1|/0/PREDICTED: protocadherin 2A2-like [Danio rerio]
ENSDART00000115295	5217	0	37	0.001	1.59686	10.641	Up	3.14498e-11	4.20056e-10	cdna:known chromosome:Zv9:14:1444373:1582759:-1 gene:ENSDARG00000076562	GO:0044444//cytoplasmic part	GO:0005102//receptor binding;GO:0005100//Rho GTPase activator activity;GO:0005089//Rho guanyl-nucleotide exchange factor activity	GO:0007010//cytoskeleton organization;GO:0042221//response to chemical stimulus;GO:0001767;GO:0043368//positive T cell selection;GO:0031580//membrane raft distribution;GO:0016601//Rac protein signal transduction;GO:0050688//regulation of defense response to virus;GO:0009988//cell-cell recognition;GO:0032321//positive regulation of Rho GTPase activity;GO:0043383//negative T cell selection;GO:00420…	gi|32469710|sp|Q8C3J5.2|DOCK2_MOUSE/0/RecName: Full=Dedicator of cytokinesis protein 2; AltName: Full=Protein Hch
ENSDART00000042189	2276	0	16	0.001	1.58283	10.6283	Up	2.93712e-05	0.000192767	cdna:known chromosome:Zv9:19:6297800:6310636:1 gene:ENSDARG00000059054	GO:0043234//protein complex;GO:0031981//nuclear lumen;GO:0044429//mitochondrial part	GO:0004673//protein histidine kinase activity;GO:0042802//identical protein binding;GO:0046983//protein dimerization activity;GO:0032559//adenyl ribonucleotide binding	GO:0006468//protein amino acid phosphorylation;GO:0019318//hexose metabolic process;GO:0006086//acetyl-CoA biosynthetic process from pyruvate;GO:0007165//signal transduction	gi|41055902|ref|NP_957290.1|/0/[Pyruvate dehydrogenase [lipoamide]] kinase isozyme 2, mitochondrial [Danio rerio]
ENSDART00000103550	2152	0	15	0.001	1.56941	10.616	Up	5.65226e-05	0.000351393	cdna:known chromosome:Zv9:1:9812182:9816727:-1 gene:ENSDARG00000062057	-	-	-	gi|159155141|gb|AAI54814.1|/9.23935e-80/Zgc:174945 [Danio rerio]
ENSDART00000105213	4670	0	32	0.001	1.54284	10.5914	Up	8.30066e-10	9.72713e-09	cdna:known chromosome:Zv9:19:804556:819235:1 gene:ENSDARG00000071251	-	-	-	gi|125844382|ref|XP_698574.2|/0/PREDICTED: hypothetical protein [Danio rerio]
ENSDART00000110064	2408	0	15	0.001	1.40256	10.4538	Up	5.65226e-05	0.000351314	cdna:known chromosome:Zv9:13:25521147:25529069:-1 gene:ENSDARG00000075265	GO:0016020//membrane;GO:0044421//extracellular region part	GO:0008233//peptidase activity	GO:0061041;GO:0009966//regulation of signal transduction;GO:0014909//smooth muscle cell migration;GO:0001952//regulation of cell-matrix adhesion;GO:0007596//blood coagulation;GO:0009605//response to external stimulus	gi|288872206|ref|NP_001165872.1|/0/plasminogen activator, urokinase a [Danio rerio]
ENSDART00000124717	2759	0	17	0.001	1.38734	10.4381	Up	1.52623e-05	0.000105366	cdna:known chromosome:Zv9:16:44787606:44816340:1 gene:ENSDARG00000040080	GO:0043231//intracellular membrane-bounded organelle	GO:0001071;GO:0003677//DNA binding	GO:0043388//positive regulation of DNA binding;GO:0050878//regulation of body fluid levels;GO:0006351//transcription, DNA-dependent;GO:0009653//anatomical structure morphogenesis	gi|157886083|emb|CAP09497.1|/0/novel protein (zgc:5777174) [Danio rerio]
ENSDART00000115362	3517	0	21	0.001	1.34442	10.3928	Up	1.1128e-06	8.97212e-06	cdna:known chromosome:Zv9:15:22625412:22696183:-1 gene:ENSDARG00000005368	GO:0044464//cell part	-	GO:0001944//vasculature development	gi|45644823|gb|AAS73147.1|/0/CD146 [Danio rerio]
ENSDART00000132565	2728	0	16	0.001	1.32057	10.3669	Up	2.93712e-05	0.000192949	cdna:known chromosome:Zv9:22:17835923:17855762:-1 gene:ENSDARG00000062049	GO:0044444//cytoplasmic part	GO:0008047//enzyme activator activity	GO:0035556;GO:0009966//regulation of signal transduction	gi|292626350|ref|XP_683585.4|/0/PREDICTED: histocompatibility (minor) HA-1 [Danio rerio]
ENSDART00000100497	2520	0	14	0.001	1.25088	10.2887	Up	0.000108773	0.000634123	cdna:known chromosome:Zv9:10:22701973:22706254:-1 gene:ENSDARG00000069190	-	-	-	gi|161611441|gb|AAI55659.1|/4.25424e-172/Zgc:172339 protein [Danio rerio]
ENSDART00000064001	3186	0	14	0.001	0.989393	9.9504	Up	0.000108773	0.000634522	cdna:known chromosome:Zv9:13:6918736:6925602:-1 gene:ENSDARG00000034467	-	-	-	gi|117938787|gb|AAH06892.1|/1.21481e-118/Ahnak protein [Mus musculus]
ENSDART00000042829	4677	0	20	0.001	0.962829	9.91114	Up	2.1415e-06	1.66903e-05	cdna:known chromosome:Zv9:10:27151660:27200793:1 gene:ENSDARG00000025011	GO:0044424//intracellular part	GO:0046030//inositol trisphosphate phosphatase activity;GO:0034593;GO:0005515//protein binding;GO:0003676//nucleic acid binding	GO:0009583//detection of light stimulus;GO:0042221//response to chemical stimulus;GO:0006836//neurotransmitter transport;GO:0006796//phosphate metabolic process;GO:0042462//eye photoreceptor cell development;GO:0048522//positive regulation of cellular process;GO:0043062//extracellular structure organization;GO:0048488//synaptic vesicle endocytosis	gi|55742460|ref|NP_001007031.1|/0/synaptojanin-1 [Danio rerio]
ENSDART00000090059	3912	0	16	0.001	0.92089	9.84688	Up	2.93712e-05	0.000192722	cdna:known chromosome:Zv9:10:24995231:25052835:1 gene:ENSDARG00000062347	GO:0044444//cytoplasmic part;GO:0005874//microtubule	GO:0005515//protein binding	-	gi|189524213|ref|XP_684038.3|/0/PREDICTED: cardiac zipper protein-like [Danio rerio]
ENSDART00000014979	3935	0	15	0.001	0.858288	9.74532	Up	5.65226e-05	0.000350922	cdna:known chromosome:Zv9:11:7505778:7526723:-1 gene:ENSDARG00000016448	-	-	-	gi|292618718|ref|XP_693881.4|/0/PREDICTED: vitellogenin 3, phosvitinless [Danio rerio]
ENSDART00000112544	4323	2	1693	0.112684	88.1776	9.61199	Up	0.000107	0.000628927	cdna:known chromosome:Zv9:7:65408686:65468212:-1 gene:ENSDARG00000073928	-	-	-	gi|292616414|ref|XP_002663014.1|/0/PREDICTED: im:5629217 [Danio rerio]
ENSDART00000081717	2390	18	5121	1.83438	482.44	8.03891	Up	5.54426e-09	5.93665e-08	cdna:known chromosome:Zv9:2:4738463:4756752:-1 gene:ENSDARG00000058784	GO:0043227//membrane-bounded organelle;GO:0044444//cytoplasmic part;GO:0016020//membrane	GO:0016787//hydrolase activity	GO:0006875//cellular metal ion homeostasis;GO:0019538//protein metabolic process;GO:0030099//myeloid cell differentiation;GO:0020027//hemoglobin metabolic process	gi|57770576|ref|NP_001009917.1|/0/transferrin receptor 1a [Danio rerio]
ENSDART00000101734	547	17	3460	7.56968	1424.21	7.55572	Up	1.08569e-08	1.13414e-07	cdna:known chromosome:Zv9:3:55979221:55979930:-1 gene:ENSDARG00000088330	GO:0043234//protein complex	GO:0005506//iron ion binding;GO:0022892	GO:0015669//gas transport	gi|33636711|ref|NP_891985.1|/1.70448e-75/hemoglobin alpha embryonic-1 [Danio rerio]
ENSDART00000075040	1473	8	1591	1.32283	243.195	7.52234	Up	3.80254e-06	2.87809e-05	cdna:novel chromosome:Zv9:6:49833530:49840084:1 gene:ENSDARG00000053066	GO:0043234//protein complex;GO:0015630//microtubule cytoskeleton	GO:0017111//nucleoside-triphosphatase activity;GO:0032561//guanyl ribonucleotide binding;GO:0005198//structural molecule activity	GO:0043623//cellular protein complex assembly;GO:0009207;GO:0007051//spindle organization;GO:0032502//developmental process	gi|125819301|ref|XP_686874.2|/0/PREDICTED: beta tubulin 1, class VI-like [Danio rerio]
ENSDART00000049204	5381	3	472	0.135792	19.7499	7.18431	Up	6.5223e-05	0.000400645	cdna:known chromosome:Zv9:20:22293148:22349704:1 gene:ENSDARG00000017321	GO:0016021//integral to membrane	GO:0005102//receptor binding;GO:0031072//heat shock protein binding;GO:0032559//adenyl ribonucleotide binding;GO:0004714//transmembrane receptor protein tyrosine kinase activity	GO:0010594;GO:0065008;GO:0001935//endothelial cell proliferation;GO:0007169//transmembrane receptor protein tyrosine kinase signaling pathway;GO:0001954//positive regulation of cell-matrix adhesion;GO:0050921//positive regulation of chemotaxis;GO:0048869//cellular developmental process;GO:0006464//protein modification process;GO:0048646//anatomical structure formation involved in morphogenesis;GO…	gi|209743752|sp|Q5GIT4.2|VGFR2_DANRE/0/RecName: Full=Vascular endothelial growth factor receptor 2; Short=VEGFR-2; AltName: Full=Fetal liver kinase 1b; Short=FLK-1b; AltName: Full=Kinase insert domain receptor; AltName: Full=Kinase insert domain receptor-B; AltName: Full=Protein-tyrosine kinase receptor flk-1b; AltName: Full=Vascular endothelial growth factor receptor 2 homolog B; Short=VEGFR-2 h…
ENSDART00000128380	581	165	25737	69.1709	9973.97	7.17186	Up	0	0	cdna:known chromosome:Zv9:3:55974334:55975109:1 gene:ENSDARG00000090689	GO:0043234//protein complex	GO:0005506//iron ion binding;GO:0022892	GO:0015669//gas transport	gi|18858353|ref|NP_571834.1|/2.94695e-79/hemoglobin beta embryonic-1.1 isoform 1 [Danio rerio]
ENSDART00000111585	581	481	74686	201.644	28943.4	7.16528	Up	0	0	cdna:known chromosome:Zv9:3:55982961:55983723:1 gene:ENSDARG00000087390	GO:0043234//protein complex	GO:0005506//iron ion binding;GO:0022892	GO:0015669//gas transport	gi|18858353|ref|NP_571834.1|/2.94695e-79/hemoglobin beta embryonic-1.1 isoform 1 [Danio rerio]
ENSDART00000023151	1344	3	462	0.543673	77.3979	7.15341	Up	6.5223e-05	0.000399674	cdna:known chromosome:Zv9:11:44547900:44568489:1 gene:ENSDARG00000054447	GO:0005626//insoluble fraction;GO:0016021//integral to membrane;GO:0044459//plasma membrane part	GO:0005488//binding;GO:0015932//nucleobase, nucleoside, nucleotide and nucleic acid transmembrane transporter activity	GO:0050896//response to stimulus;GO:0065008;GO:0015931//nucleobase, nucleoside, nucleotide and nucleic acid transport;GO:0032501//multicellular organismal process;GO:0006139//nucleobase, nucleoside, nucleotide and nucleic acid metabolic process	gi|223649482|gb|ACN11499.1|/3.56784e-158/Equilibrative nucleoside transporter 1 [Salmo salar]
ENSDART00000125092	530	115	16622	52.8491	7061.45	7.06194	Up	0	0	cdna:known chromosome:Zv9:3:55972046:55972738:-1 gene:ENSDARG00000089475	GO:0043234//protein complex	GO:0005506//iron ion binding;GO:0022892	GO:0015669//gas transport	gi|33636711|ref|NP_891985.1|/1.57046e-75/hemoglobin alpha embryonic-1 [Danio rerio]
ENSDART00000003701	4952	7	950	0.344297	43.1946	6.97105	Up	7.00752e-06	5.09585e-05	cdna:known chromosome:Zv9:6:33680462:33706271:-1 gene:ENSDARG00000004105	GO:0016021//integral to membrane	GO:0005488//binding;GO:0004672//protein kinase activity	GO:0016477//cell migration;GO:0001525//angiogenesis;GO:0009888//tissue development;GO:0043009//chordate embryonic development;GO:0023052;GO:0006944//cellular membrane fusion;GO:0030154//cell differentiation;GO:0033189//response to vitamin A	gi|292615020|ref|XP_001334673.3|/0/PREDICTED: tyrosine-protein kinase receptor Tie-1 [Danio rerio]
ENSDART00000122904	564	118	15314	50.9587	6113.59	6.90655	Up	0	0	cdna:known chromosome:Zv9:3:55998269:55999416:-1 gene:ENSDARG00000079305	GO:0043234//protein complex	GO:0005506//iron ion binding;GO:0022892	GO:0015669//gas transport	gi|27802790|emb|CAD60794.1|/8.12319e-76/novel alpha-type globin [Danio rerio]
ENSDART00000105749	2351	3	374	0.310802	35.8183	6.84856	Up	6.5223e-05	0.000400468	cdna:known chromosome:Zv9:24:29333488:29341969:-1 gene:ENSDARG00000071491	GO:0031224//intrinsic to membrane	-	-	gi|57768908|ref|NP_001003775.1|/0/leucine-rich repeat-containing protein 33 precursor [Danio rerio]
ENSDART00000055623	525	783	96789	363.261	41510	6.83631	Up	0	0	cdna:known chromosome:Zv9:12:21691906:21693036:-1 gene:ENSDARG00000038147	GO:0043234//protein complex	GO:0005506//iron ion binding;GO:0022892	GO:0015669//gas transport	gi|62632719|ref|NP_001015058.1|/1.14123e-78/hemoglobin beta embryonic-3 [Danio rerio]
ENSDART00000143551	959	2	244	0.507957	57.2872	6.81736	Up	0.000107	0.000628662	cdna:known chromosome:Zv9:23:16915500:16917141:-1 gene:ENSDARG00000095199	-	-	-	gi|21070179|gb|AAM34208.1|AF503912_1/4.16133e-10/polyprotein [Danio rerio]
ENSDART00000130446	2858	4	482	0.340889	37.9727	6.79951	Up	3.91072e-05	0.000251385	cdna:known chromosome:Zv9:24:22388496:22416767:-1 gene:ENSDARG00000019371	GO:0031981//nuclear lumen;GO:0016021//integral to membrane;GO:0044421//extracellular region part	GO:0005515//protein binding;GO:0032559//adenyl ribonucleotide binding;GO:0004714//transmembrane receptor protein tyrosine kinase activity	GO:0007275//multicellular organismal development;GO:0008283//cell proliferation;GO:0044057;GO:0007169//transmembrane receptor protein tyrosine kinase signaling pathway;GO:0009967//positive regulation of signal transduction;GO:0030154//cell differentiation;GO:0006464//protein modification process;GO:0022414	gi|141795253|gb|AAI39516.1|/0/Flt1 protein [Danio rerio]
ENSDART00000128967	960	4	462	1.01486	108.357	6.73837	Up	3.91072e-05	0.000251037	cdna:known chromosome:Zv9:10:15093502:15100733:1 gene:ENSDARG00000090996	GO:0005768//endosome;GO:0031090//organelle membrane;GO:0031224//intrinsic to membrane	-	GO:0051347//positive regulation of transferase activity;GO:0012501//programmed cell death	gi|74201703|dbj|BAE28465.1|/3.09482e-11/unnamed protein product [Mus musculus]
ENSDART00000115324	544	55	6134	24.6252	2538.82	6.68788	Up	0	0	cdna:known chromosome:Zv9:3:55990093:55990796:-1 gene:ENSDARG00000089124	GO:0043234//protein complex	GO:0005506//iron ion binding;GO:0022892	GO:0015669//gas transport	gi|33636711|ref|NP_891985.1|/1.6486e-75/hemoglobin alpha embryonic-1 [Danio rerio]
ENSDART00000114411	2970	13	1440	1.06611	109.167	6.67804	Up	1.54869e-07	1.40831e-06	cdna:known chromosome:Zv9:16:14272315:14310785:1 gene:ENSDARG00000074829	-	-	-	gi|292628928|ref|XP_001921579.2|/0/PREDICTED: Ras interacting protein 1-like [Danio rerio]
ENSDART00000121686	581	484	50029	202.901	19388	6.57824	Up	1.2812e-12	1.97931e-11	cdna:known chromosome:Zv9:3:55965769:55966544:1 gene:ENSDARG00000089963	GO:0043234//protein complex	GO:0005506//iron ion binding;GO:0022892	GO:0015669//gas transport	gi|18858353|ref|NP_571834.1|/2.94695e-79/hemoglobin beta embryonic-1.1 isoform 1 [Danio rerio]
ENSDART00000114877	1005	3	306	0.727061	68.5554	6.55905	Up	6.5223e-05	0.000400557	cdna:known chromosome:Zv9:21:15791935:15807562:-1 gene:ENSDARG00000079947	-	GO:0005488//binding;GO:0003702//RNA polymerase II transcription factor activity	GO:0006357//regulation of transcription from RNA polymerase II promoter;GO:0000080//G1 phase of mitotic cell cycle	gi|189533921|ref|XP_001922297.1|/0/PREDICTED: Zinc finger protein Gfi-1b-like [Danio rerio]
ENSDART00000056420	2544	126	12779	12.0634	1131.01	6.55083	Up	6.59472e-14	1.23993e-12	cdna:known chromosome:Zv9:8:21891896:21907046:1 gene:ENSDARG00000038643	GO:0019866//organelle inner membrane;GO:0044429//mitochondrial part	GO:0016749;GO:0016597//amino acid binding;GO:0048037//cofactor binding	GO:0030099//myeloid cell differentiation;GO:0020027//hemoglobin metabolic process;GO:0006779//porphyrin biosynthetic process;GO:0006950//response to stress	gi|45595712|gb|AAH67149.1|/0/Alas2 protein [Danio rerio]
ENSDART00000020663	1942	6	584	0.75252	67.7096	6.49149	Up	1.27146e-05	8.92395e-05	cdna:known chromosome:Zv9:13:46116954:46143214:-1 gene:ENSDARG00000002194	GO:0044425//membrane part;GO:0005886//plasma membrane	GO:0015101//organic cation transmembrane transporter activity	GO:0015696//ammonium transport	gi|67459927|ref|NP_001019990.1|/0/Rh blood group, D antigen [Danio rerio]
ENSDART00000102534	7952	4	382	0.122518	10.8162	6.46405	Up	3.91072e-05	0.000251443	cdna:known chromosome:Zv9:4:9786319:9828070:1 gene:ENSDARG00000045748	GO:0016021//integral to membrane;GO:0044424//intracellular part	GO:0051635//bacterial cell surface binding;GO:0030169//low-density lipoprotein binding;GO:0005539//glycosaminoglycan binding;GO:0004888//transmembrane receptor activity	GO:0006952//defense response;GO:0006897//endocytosis	gi|242345560|gb|ACS52175.2|/0/stabilin 2 [Danio rerio]
ENSDART00000082698	3540	7	658	0.481627	41.8513	6.44121	Up	7.00752e-06	5.09851e-05	cdna:known chromosome:Zv9:6:32173529:32198604:1 gene:ENSDARG00000059473	-	-	-	gi|292615012|ref|XP_002662510.1|/0/PREDICTED: KN motif and ankyrin repeat domains 3-like [Danio rerio]
ENSDART00000011724	2525	16	1474	1.54339	131.438	6.41215	Up	2.12062e-08	2.1397e-07	cdna:known chromosome:Zv9:6:9655243:9666658:-1 gene:ENSDARG00000017400	GO:0043231//intracellular membrane-bounded organelle;GO:0043234//protein complex	GO:0046914//transition metal ion binding;GO:0030528//transcription regulator activity;GO:0019207//kinase regulator activity;GO:0001071;GO:0043565//sequence-specific DNA binding;GO:0043566//structure-specific DNA binding;GO:0008134//transcription factor binding	GO:0008544//epidermis development;GO:0048729//tissue morphogenesis;GO:0043409//negative regulation of MAPKKK cascade;GO:0033189//response to vitamin A;GO:0014738;GO:0009791//post-embryonic development;GO:0008285//negative regulation of cell proliferation;GO:0010551//regulation of gene-specific transcription from RNA polymerase II promoter;GO:0030218//erythrocyte differentiation;GO:0050793//regula…	gi|18858937|ref|NP_571011.1|/0/Kruppel-like factor d [Danio rerio]
ENSDART00000066385	760	19	1666	6.08914	493.569	6.34087	Up	2.8254e-09	3.12898e-08	cdna:known chromosome:Zv9:12:21688563:21689767:1 gene:ENSDARG00000045144	GO:0043234//protein complex	GO:0005506//iron ion binding;GO:0022892	GO:0015669//gas transport	gi|126631702|gb|AAI34211.1|/1.72921e-74/Zgc:163057 protein [Danio rerio]
ENSDART00000039746	5160	90	7640	4.24824	333.373	6.29413	Up	0	0	cdna:known chromosome:Zv9:16:28700399:28738953:1 gene:ENSDARG00000029019	GO:0019898//extrinsic to membrane;GO:0032991//macromolecular complex;GO:0043231//intracellular membrane-bounded organelle;GO:0005856//cytoskeleton	GO:0008092//cytoskeletal protein binding;GO:0035091//phosphoinositide binding	GO:0065008;GO:0043393//regulation of protein binding;GO:0030097//hemopoiesis;GO:0030036//actin cytoskeleton organization	gi|28201964|ref|NP_778259.1|/0/erythrocyte membrane protein band 4.1 (elliptocytosis 1, RH-linked) [Danio rerio]
ENSDART00000083213	1518	3	246	0.481355	36.488	6.24418	Up	6.5223e-05	0.000400292	cdna:known chromosome:Zv9:1:44693717:44708951:1 gene:ENSDARG00000059682	-	-	-	gi|90093316|ref|NP_001035011.1|/3.00113e-164/solute carrier family 43 member 3 [Danio rerio]
ENSDART00000115318	1446	2	163	0.336882	25.3808	6.23535	Up	0.000107	0.000628264	cdna:known chromosome:Zv9:9:879590:885678:1 gene:ENSDARG00000075641	GO:0043231//intracellular membrane-bounded organelle;GO:0016020//membrane	GO:0016723//oxidoreductase activity, oxidizing metal ions, NAD or NADP as acceptor	GO:0012502//induction of programmed cell death;GO:0000041//transition metal ion transport	gi|292617388|ref|XP_002663339.1|/0/PREDICTED: si:ch73-250a16.3 [Danio rerio]
ENSDART00000022887	1577	2	162	0.308897	23.1297	6.22647	Up	0.000107	0.00062694	cdna:known chromosome:Zv9:20:23418998:23426524:-1 gene:ENSDARG00000009131	GO:0031224//intrinsic to membrane	GO:0005343//organic acid:sodium symporter activity	GO:0055085//transmembrane transport;GO:0006814//sodium ion transport	gi|56207254|emb|CAI21278.1|/0/novel protein similar to vertebrate solute carrier family 10 (sodium/bile acid cotransporter family), member 4 (SLC10A4) [Danio rerio]
ENSDART00000150020	486	4	318	2.00465	147.325	6.19951	Up	3.91072e-05	0.000251327	cdna:known chromosome:Zv9:12:21696382:21698781:1 gene:ENSDARG00000045142	-	-	-	-
ENSDART00000036567	1721	18	1429	2.54746	186.955	6.19749	Up	5.54426e-09	5.94581e-08	cdna:known chromosome:Zv9:17:10357472:10359192:-1 gene:ENSDARG00000026751	GO:0044464//cell part	GO:0046872//metal ion binding	-	gi|41054247|ref|NP_956080.1|/0/C-type lectin domain family 14, member A [Danio rerio]
ENSDART00000097364	1862	15	1186	1.96213	143.414	6.19162	Up	4.1297e-08	4.03226e-07	cdna:known chromosome:Zv9:5:64707775:64714873:-1 gene:ENSDARG00000078004	GO:0044464//cell part	GO:0046914//transition metal ion binding;GO:0003676//nucleic acid binding	GO:0007369//gastrulation	gi|259016222|sp|Q9W747.2|DRL_DANRE/0/RecName: Full=Zinc finger protein draculin
ENSDART00000076861	2973	9	707	0.737332	53.544	6.18227	Up	2.03828e-06	1.59439e-05	cdna:known chromosome:Zv9:18:46992325:47051487:1 gene:ENSDARG00000054632	GO:0043231//intracellular membrane-bounded organelle	GO:0030528//transcription regulator activity;GO:0001071;GO:0003677//DNA binding	GO:0043388//positive regulation of DNA binding;GO:0050878//regulation of body fluid levels;GO:0003013;GO:0006351//transcription, DNA-dependent;GO:0009653//anatomical structure morphogenesis	gi|24111240|ref|NP_571423.1|/0/Friend leukemia integration 1 transcription factor [Danio rerio]
ENSDART00000089158	3306	2	157	0.147348	10.6926	6.18125	Up	0.000107	0.000626676	cdna:known chromosome:Zv9:2:57410229:57483531:-1 gene:ENSDARG00000052496	GO:0044444//cytoplasmic part	GO:0008047//enzyme activator activity	GO:0035556;GO:0009966//regulation of signal transduction	gi|292611222|ref|XP_001919378.2|/0/PREDICTED: beta-chimaerin-like [Danio rerio]
ENSDART00000129032	1050	2	155	0.463934	33.2375	6.16275	Up	0.000107	0.000627072	cdna:known chromosome:Zv9:8:26195160:26202205:1 gene:ENSDARG00000086708	-	-	-	gi|118102461|ref|XP_417989.2|/1.43517e-28/PREDICTED: similar to TRAF3IP3 protein [Gallus gallus]
ENSDART00000066384	590	48	3709	19.8155	1415.44	6.15848	Up	6.9944e-14	1.30625e-12	cdna:known chromosome:Zv9:12:21702358:21703122:-1 gene:ENSDARG00000045143	GO:0043234//protein complex	GO:0005506//iron ion binding;GO:0022892	GO:0015669//gas transport	gi|47086345|ref|NP_998011.1|/1.37872e-79/hemoglobin beta embryonic-2 [Danio rerio]
ENSDART00000078396	2702	123	9401	11.0875	783.385	6.14271	Up	0	0	cdna:known chromosome:Zv9:15:22864955:22876770:-1 gene:ENSDARG00000055991	GO:0043231//intracellular membrane-bounded organelle;GO:0043005//neuron projection;GO:0044444//cytoplasmic part;GO:0005694//chromosome	GO:0022892;GO:0016765//transferase activity, transferring alkyl or aryl (other than methyl) groups;GO:0048037//cofactor binding;GO:0016836//hydro-lyase activity	GO:0001101//response to acid;GO:0051414//response to cortisol stimulus;GO:0046677//response to antibiotic;GO:0043627//response to estrogen stimulus;GO:0007584//response to nutrient;GO:0009887//organ morphogenesis;GO:0010001//glial cell differentiation;GO:0018065//protein-cofactor linkage;GO:0006779//porphyrin biosynthetic process;GO:0034097//response to cytokine stimulus;GO:0010288//response to l…	gi|66773161|ref|NP_001019559.1|/0/hydroxymethylbilane synthase, b [Danio rerio]
ENSDART00000114841	2013	3	229	0.362989	25.614	6.14087	Up	6.5223e-05	0.000401888	cdna:known chromosome:Zv9:5:14991725:15023071:-1 gene:ENSDARG00000074581	GO:0015629//actin cytoskeleton	GO:0042802//identical protein binding;GO:0003779//actin binding;GO:0046983//protein dimerization activity	GO:0006810//transport;GO:0043393//regulation of protein binding;GO:0048534;GO:0051693//actin filament capping	gi|292613651|ref|XP_698680.4|/0/PREDICTED: adducin 2 (beta) [Danio rerio]
ENSDART00000064033	1656	5	374	0.735403	50.8508	6.11159	Up	2.26058e-05	0.000152209	cdna:known chromosome:Zv9:3:14141520:14158813:1 gene:ENSDARG00000043609	GO:0031224//intrinsic to membrane	GO:0005515//protein binding;GO:0004888//transmembrane receptor activity	GO:0048534	gi|190337418|gb|AAI63370.1|/0/Erythropoietin receptor [Danio rerio]
ENSDART00000014568	1292	230	17181	43.3592	2994.14	6.10966	Up	2.76002e-13	4.6375e-12	cdna:known chromosome:Zv9:2:27704338:27723973:-1 gene:ENSDARG00000006818	GO:0044424//intracellular part	GO:0016831//carboxy-lyase activity	GO:0006779//porphyrin biosynthetic process	gi|62204806|gb|AAH92696.1|/0/Urod protein [Danio rerio]
ENSDART00000079803	1577	77	5705	11.8925	814.536	6.09785	Up	0	0	cdna:novel chromosome:Zv9:12:16513677:16523013:1 gene:ENSDARG00000057206	GO:0005856//cytoskeleton;GO:0044459//plasma membrane part;GO:0044444//cytoplasmic part	GO:0016410//N-acyltransferase activity	GO:0006498//N-terminal protein lipidation;GO:0006917//induction of apoptosis;GO:0043009//chordate embryonic development;GO:0018065//protein-cofactor linkage	gi|220679196|emb|CAX14021.1|/0/novel protein similar to H.sapiens N-myristoyltransferase [Danio rerio]
ENSDART00000013411	1841	13	892	1.71991	109.093	5.98709	Up	1.54869e-07	1.40877e-06	cdna:known chromosome:Zv9:2:29192215:29200240:-1 gene:ENSDARG00000011166	GO:0044424//intracellular part	GO:0046914//transition metal ion binding;GO:0016836//hydro-lyase activity	GO:0006971//hypotonic response;GO:0055067;GO:0044237//cellular metabolic process;GO:0030001//metal ion transport	gi|18858379|ref|NP_571185.1|/2.33602e-153/carbonic anhydrase [Danio rerio]
ENSDART00000090092	5790	8	535	0.336533	20.8047	5.95002	Up	3.80254e-06	2.87106e-05	cdna:known chromosome:Zv9:5:71807558:71930274:-1 gene:ENSDARG00000059093	GO:0005624//membrane fraction;GO:0031672//A band;GO:0032589//neuron projection membrane;GO:0031674//I band;GO:0005856//cytoskeleton;GO:0005783//endoplasmic reticulum	GO:0005198//structural molecule activity;GO:0030674//protein binding, bridging;GO:0008092//cytoskeletal protein binding	GO:0048468//cell development;GO:0006778//porphyrin metabolic process;GO:0006996//organelle organization;GO:0016192//vesicle-mediated transport;GO:0006812//cation transport;GO:0006935//chemotaxis;GO:0035090//maintenance of apical/basal cell polarity	gi|47226452|emb|CAG08468.1|/0/unnamed protein product [Tetraodon nigroviridis]
ENSDART00000141361	3435	2	131	0.141814	8.58679	5.92005	Up	0.000107	0.000628396	cdna:known chromosome:Zv9:5:34645981:34657568:-1 gene:ENSDARG00000041724	-	-	-	gi|123232716|emb|CAM15964.1|/0/novel protein (wu:fd05a10) [Danio rerio]
ENSDART00000125596	3612	9	589	0.606891	36.7159	5.91882	Up	2.03828e-06	1.59798e-05	cdna:known chromosome:Zv9:1:8176617:8190903:-1 gene:ENSDARG00000088975	-	-	-	gi|292609458|ref|XP_695763.2|/1.50097e-96/PREDICTED: hypothetical protein [Danio rerio]
ENSDART00000100199	990	3	188	0.738077	42.7572	5.85625	Up	6.5223e-05	0.00040171	cdna:known chromosome:Zv9:1:59845805:59847118:1 gene:ENSDARG00000090783	-	-	GO:0023052	gi|47086261|ref|NP_998054.1|/6.95642e-139/microfibrillar-associated protein 4 [Danio rerio]
ENSDART00000111656	1685	2	125	0.289099	16.7031	5.85241	Up	0.000107	0.000626808	cdna:novel chromosome:Zv9:1:41175367:41178331:1 gene:ENSDARG00000074600	GO:0016020//membrane	GO:0004888//transmembrane receptor activity	GO:0007188//G-protein signaling, coupled to cAMP nucleotide second messenger	gi|125804327|ref|XP_685555.2|/1.2572e-166/PREDICTED: G protein-coupled receptor 26-like [Danio rerio]
ENSDART00000132992	1530	20	1249	3.18386	183.805	5.85125	Up	1.43752e-09	1.64572e-08	cdna:novel chromosome:Zv9:23:8904032:8906769:1 gene:ENSDARG00000058598	-	GO:0003677//DNA binding	GO:0009653//anatomical structure morphogenesis;GO:0007507//heart development;GO:0006355//regulation of transcription, DNA-dependent;GO:0045446//endothelial cell differentiation;GO:0009790//embryonic development;GO:0001945//lymph vessel development	gi|125851650|ref|XP_001337702.1|/0/PREDICTED: si:ch211-235f6.2 [Danio rerio]
ENSDART00000124680	2790	7	426	0.611096	34.3789	5.81398	Up	7.00752e-06	5.10653e-05	cdna:known chromosome:Zv9:11:18866293:18886065:-1 gene:ENSDARG00000088801	GO:0044424//intracellular part	-	GO:0065007//biological regulation;GO:0071842	gi|189525151|ref|XP_001919894.1|/0/PREDICTED: FERM, RhoGEF, and pleckstrin domain protein 1-like [Danio rerio]
ENSDART00000063559	1914	8	486	1.01804	57.1717	5.81144	Up	3.80254e-06	2.87028e-05	cdna:known chromosome:Zv9:14:9634872:9647991:1 gene:ENSDARG00000071876	GO:0005578//proteinaceous extracellular matrix	GO:0005515//protein binding	GO:0010810	gi|92097785|gb|AAI15296.1|/0/Zgc:136859 [Danio rerio]
ENSDART00000112362	2527	8	471	0.771082	41.9664	5.76621	Up	3.80254e-06	2.87496e-05	cdna:known chromosome:Zv9:11:26344512:26350835:-1 gene:ENSDARG00000013477	GO:0031981//nuclear lumen	GO:0046914//transition metal ion binding;GO:0005515//protein binding;GO:0001071;GO:0043566//structure-specific DNA binding	GO:0006357//regulation of transcription from RNA polymerase II promoter;GO:0048518//positive regulation of biological process;GO:0002573//myeloid leukocyte differentiation;GO:0035162//embryonic hemopoiesis;GO:0006915//apoptosis;GO:0002682//regulation of immune system process	gi|116284294|gb|AAI24484.1|/0/GATA-binding protein 1 [Danio rerio]
ENSDART00000140668	4257	6	345	0.343292	18.2474	5.73212	Up	1.27146e-05	8.93072e-05	cdna:novel chromosome:Zv9:5:17131328:17265293:-1 gene:ENSDARG00000060751	GO:0043231//intracellular membrane-bounded organelle;GO:0016020//membrane	GO:0004672//protein kinase activity;GO:0032559//adenyl ribonucleotide binding;GO:0019887//protein kinase regulator activity	GO:0043410//positive regulation of MAPKKK cascade;GO:0006468//protein amino acid phosphorylation;GO:0043409//negative regulation of MAPKKK cascade	gi|292613664|ref|XP_001922665.2|/0/PREDICTED: Serine/threonine-protein kinase TAO3-like [Danio rerio]
ENSDART00000109831	1659	2	112	0.293629	15.2005	5.69398	Up	0.000107	0.000629726	cdna:known chromosome:Zv9:17:45726703:45728361:-1 gene:ENSDARG00000074434	GO:0016020//membrane	-	-	gi|189531281|ref|XP_001922847.1|/0/PREDICTED: complement component C1q receptor-like [Danio rerio]
ENSDART00000009549	3191	5	279	0.381644	19.6863	5.68882	Up	2.26058e-05	0.000151914	cdna:known chromosome:Zv9:20:13929587:13968857:-1 gene:ENSDARG00000019253	GO:0016021//integral to membrane	GO:0008092//cytoskeletal protein binding;GO:0015101//organic cation transmembrane transporter activity	GO:0050801//ion homeostasis;GO:0042886//amide transport;GO:0015696//ammonium transport;GO:0015669//gas transport	gi|55251170|emb|CAH68933.1|/0/Rhesus blood group-associated glycoprotein [Danio rerio]
ENSDART00000080549	603	7	381	2.82746	142.264	5.65292	Up	7.00752e-06	5.09985e-05	cdna:known chromosome:Zv9:24:24643811:24646748:-1 gene:ENSDARG00000057789	-	GO:0004553//hydrolase activity, hydrolyzing O-glycosyl compounds	GO:0009056//catabolic process	gi|90112026|gb|AAI14261.1|/4.90135e-88/Lysozyme [Danio rerio]
ENSDART00000099863	2613	18	958	1.67783	82.5491	5.62058	Up	5.54426e-09	5.94122e-08	cdna:known chromosome:Zv9:8:52577295:52604468:-1 gene:ENSDARG00000073743	GO:0031224//intrinsic to membrane;GO:0043231//intracellular membrane-bounded organelle;GO:0019866//organelle inner membrane	GO:0022890//inorganic cation transmembrane transporter activity	GO:0030097//hemopoiesis;GO:0006826//iron ion transport;GO:0048469//cell maturation	gi|90652793|ref|NP_001035060.1|/1.86209e-178/mitoferrin-1 [Danio rerio]
ENSDART00000114949	1803	2	106	0.270178	13.2372	5.61455	Up	0.000107	0.000627601	cdna:known chromosome:Zv9:12:50173493:50187857:-1 gene:ENSDARG00000076521	-	GO:0046872//metal ion binding;GO:0008233//peptidase activity	-	gi|292619821|ref|XP_001342721.3|/0/PREDICTED: Matrix metalloproteinase-21-like [Danio rerio]
ENSDART00000144966	841	2	106	0.579228	28.379	5.61455	Up	0.000107	0.000627204	cdna:known chromosome:Zv9:10:17491009:17493637:-1 gene:ENSDARG00000034852	GO:0044444//cytoplasmic part	GO:0008252//nucleotidase activity;GO:0043169//cation binding	GO:0006163//purine nucleotide metabolic process;GO:0050896//response to stimulus;GO:0009112	gi|52218942|ref|NP_001004549.1|/9.04477e-62/5'-nucleotidase, cytosolic II, like 1 [Danio rerio]
ENSDART00000092647	5875	5	250	0.20729	9.58117	5.53048	Up	2.26058e-05	0.000151731	cdna:novel chromosome:Zv9:22:4880634:4936478:1 gene:ENSDARG00000063412	GO:0042598//vesicular fraction;GO:0031090//organelle membrane;GO:0043231//intracellular membrane-bounded organelle;GO:0044425//membrane part	GO:0016410//N-acyltransferase activity	GO:0006672//ceramide metabolic process	gi|189534736|ref|XP_696339.3|/0/PREDICTED: LAG1 homolog, ceramide synthase 1-like [Danio rerio]
ENSDART00000065101	2415	5	248	0.504276	23.1218	5.51889	Up	2.26058e-05	0.000151585	cdna:known chromosome:Zv9:6:36243919:36248287:1 gene:ENSDARG00000044326	-	-	-	gi|224060530|ref|XP_002189339.1|/6.01012e-75/PREDICTED: hypothetical protein [Taeniopygia guttata]
ENSDART00000032459	1176	59	2922	12.2197	559.448	5.51672	Up	0	0	cdna:known chromosome:Zv9:2:2888643:2900295:1 gene:ENSDARG00000023713	GO:0031224//intrinsic to membrane	-	GO:0006810//transport	gi|46309487|ref|NP_996942.1|/9.26686e-144/aquaporin 1 [Danio rerio]
ENSDART00000148217	829	2	98	0.587613	26.6169	5.50133	Up	0.000107	0.000627733	cdna:known chromosome:Zv9:8:12065535:12067805:-1 gene:ENSDARG00000058940	-	-	-	-
ENSDART00000086290	5229	6	286	0.279478	12.315	5.46153	Up	1.27146e-05	8.9217e-05	cdna:known chromosome:Zv9:19:37042052:37053700:-1 gene:ENSDARG00000060893	GO:0044421//extracellular region part	-	-	gi|130502097|ref|NP_001076370.1|/4.00086e-154/collagen alpha-2(VIII) chain [Danio rerio]
ENSDART00000149280	821	2	95	0.593339	26.0536	5.45648	Up	0.000107	0.00062906	cdna:novel chromosome:Zv9:2:47931759:47943654:1 gene:ENSDARG00000052978	GO:0044424//intracellular part	GO:0003723//RNA binding	GO:0010468//regulation of gene expression;GO:0000398//nuclear mRNA splicing, via spliceosome;GO:0007275//multicellular organismal development;GO:0061061	gi|161897713|gb|ABX80002.1|/3.20631e-24/muscleblind-like protein 1D [Danio rerio]
ENSDART00000109937	1389	3	140	0.526059	22.6941	5.43095	Up	6.5223e-05	0.000399586	cdna:known chromosome:Zv9:25:12756442:12759525:-1 gene:ENSDARG00000074322	GO:0005576//extracellular region	-	-	gi|292628106|ref|XP_001335383.3|/0/PREDICTED: Tiarin protein-like [Danio rerio]
ENSDART00000073595	1708	4	181	0.570411	23.8604	5.38647	Up	3.91072e-05	0.000250979	cdna:novel chromosome:Zv9:25:13162594:13200624:1 gene:ENSDARG00000051887	GO:0031224//intrinsic to membrane;GO:0044459//plasma membrane part;GO:0044444//cytoplasmic part	GO:0015175//neutral amino acid transmembrane transporter activity;GO:0015173//aromatic amino acid transmembrane transporter activity;GO:0003823//antigen binding	GO:0019752//carboxylic acid metabolic process;GO:0015801//aromatic amino acid transport;GO:0048869//cellular developmental process;GO:0048731;GO:0002376//immune system process;GO:0015803//branched-chain aliphatic amino acid transport;GO:0006807//nitrogen compound metabolic process;GO:0007599//hemostasis	gi|190358618|ref|NP_001121830.1|/0/large neutral amino acids transporter small subunit 1 [Danio rerio]
ENSDART00000088587	597	2	90	0.815965	33.9433	5.37848	Up	0.000107	0.000627469	cdna:known chromosome:Zv9:12:4246403:4257283:1 gene:ENSDARG00000016381	-	-	-	gi|292619275|ref|XP_002663933.1|/2.81646e-112/PREDICTED: serine/threonine-protein kinase WNK1-like, partial [Danio rerio]
ENSDART00000124367	885	3	133	0.825646	33.8372	5.35694	Up	6.5223e-05	0.000401	cdna:known chromosome:Zv9:7:6149308:6160757:-1 gene:ENSDARG00000090396	-	-	-	gi|292629965|ref|XP_002667664.1|/1.02202e-159/PREDICTED: SLAM family member 8-like [Danio rerio]
ENSDART00000084112	1309	5	221	0.930349	38.0136	5.3526	Up	2.26058e-05	0.000152246	cdna:novel chromosome:Zv9:5:47807254:47809141:1 gene:ENSDARG00000060012	GO:0043231//intracellular membrane-bounded organelle;GO:0044459//plasma membrane part;GO:0016021//integral to membrane	GO:0016787//hydrolase activity;GO:0005515//protein binding;GO:0008528//peptide receptor activity, G-protein coupled	GO:0002246//healing during inflammatory response;GO:0010524//positive regulation of calcium ion transport into cytosol;GO:0007186//G-protein coupled receptor protein signaling pathway;GO:0001775//cell activation;GO:0006915//apoptosis;GO:0033363//secretory granule organization;GO:0010557//positive regulation of macromolecule biosynthetic process;GO:0018108//peptidyl-tyrosine phosphorylation;GO:000…	gi|168693601|ref|NP_001108318.1|/0/proteinase-activated receptor 1 [Danio rerio]
ENSDART00000078559	962	3	130	0.75956	30.4267	5.32403	Up	6.5223e-05	0.00039941	cdna:known chromosome:Zv9:20:26092554:26095627:-1 gene:ENSDARG00000056125	-	-	GO:0030097//hemopoiesis	gi|130494935|ref|NP_001076386.1|/4.22925e-85/myc target protein 1 homolog [Danio rerio]
ENSDART00000136296	734	2	86	0.663666	26.3809	5.31289	Up	0.000107	0.000629859	cdna:known chromosome:Zv9:8:26192460:26194431:1 gene:ENSDARG00000095412	-	-	-	-
ENSDART00000063318	1984	93	3978	11.4171	451.45	5.30529	Up	0	0	cdna:known chromosome:Zv9:22:10027157:10033842:1 gene:ENSDARG00000043126	GO:0044464//cell part	GO:0046914//transition metal ion binding	-	gi|60279659|ref|NP_001012503.1|/0/bloody fingers [Danio rerio]
ENSDART00000132943	612	3	128	1.19395	47.0918	5.30166	Up	6.5223e-05	0.000399762	cdna:known chromosome:Zv9:17:25429315:25430120:-1 gene:ENSDARG00000094975	-	-	-	gi|27884148|emb|CAD61267.1|/4.38145e-31/novel protein [Danio rerio]
ENSDART00000041142	7086	2	83	0.0687456	2.63732	5.26166	Up	0.000107	0.000629593	cdna:known chromosome:Zv9:6:9215345:9296338:1 gene:ENSDARG00000009782	GO:0016459//myosin complex;GO:0043292//contractile fiber;GO:0048770	GO:0008092//cytoskeletal protein binding;GO:0017111//nucleoside-triphosphatase activity;GO:0005198//structural molecule activity;GO:0032559//adenyl ribonucleotide binding	GO:0085029;GO:0048747//muscle fiber development;GO:0030856//regulation of epithelial cell differentiation;GO:0014866//skeletal myofibril assembly;GO:0006936//muscle contraction	gi|190339288|gb|AAI62152.1|/0/Myosin, heavy polypeptide 11, smooth muscle [Danio rerio]
ENSDART00000017956	2444	3	124	0.298976	11.4237	5.25586	Up	6.5223e-05	0.00039985	cdna:known chromosome:Zv9:5:33961390:33976481:-1 gene:ENSDARG00000031761	GO:0043231//intracellular membrane-bounded organelle	GO:0005488//binding	GO:0007166//cell surface receptor linked signaling pathway;GO:0044260;GO:0080090//regulation of primary metabolic process;GO:0031323//regulation of cellular metabolic process;GO:0006897//endocytosis;GO:0048522//positive regulation of cellular process;GO:0032502//developmental process;GO:0060255;GO:0032501//multicellular organismal process	gi|220941694|emb|CAX15435.1|/0/disabled homolog 2 (Drosophila) [Danio rerio]
ENSDART00000041707	627	8	320	3.10769	114.913	5.20855	Up	3.80254e-06	2.87652e-05	cdna:known chromosome:Zv9:15:27455750:27473884:1 gene:ENSDARG00000034453	GO:0000267//cell fraction;GO:0044444//cytoplasmic part	-	GO:0050953//sensory perception of light stimulus;GO:0007267//cell-cell signaling;GO:0007165//signal transduction	gi|68380349|ref|XP_695204.1|/1.02286e-118/PREDICTED: similar to Unc119b [Danio rerio]
ENSDART00000133490	861	3	118	0.84866	30.8578	5.18431	Up	6.5223e-05	0.000401177	cdna:known chromosome:Zv9:18:16403481:16406556:1 gene:ENSDARG00000062483	GO:0016020//membrane	GO:0004872//receptor activity;GO:0005539//glycosaminoglycan binding	GO:0009987//cellular process;GO:0006026	gi|126567348|emb|CAM48934.1|/4.44965e-96/novel protein [Danio rerio]
ENSDART00000083690	1118	18	705	3.92145	141.982	5.17818	Up	5.54426e-09	5.93894e-08	cdna:known chromosome:Zv9:2:50414868:50430961:-1 gene:ENSDARG00000059857	GO:0044444//cytoplasmic part	GO:0046914//transition metal ion binding;GO:0016628//oxidoreductase activity, acting on the CH-CH group of donors, NAD or NADP as acceptor	GO:0006787	gi|169153902|emb|CAQ15012.1|/1.72675e-152/novel protein similar to H.sapiens BLVRA, biliverdin reductase A(BLVRA, zgc:153046) [Danio rerio]
ENSDART00000051532	1875	6	229	0.77941	27.4992	5.14087	Up	1.27146e-05	8.91945e-05	cdna:known chromosome:Zv9:5:24911305:24918429:1 gene:ENSDARG00000035552	GO:0031224//intrinsic to membrane	GO:0001595//angiotensin receptor activity	GO:0007166//cell surface receptor linked signaling pathway	gi|122891061|emb|CAM14441.1|/0/novel protein (zgc:113016) [Danio rerio]
ENSDART00000108780	1050	5	189	1.15984	40.5284	5.12694	Up	2.26058e-05	0.000151695	cdna:known chromosome:Zv9:10:117107:122303:1 gene:ENSDARG00000077304	GO:0032991//macromolecular complex;GO:0043231//intracellular membrane-bounded organelle	GO:0060089//molecular transducer activity;GO:0001071;GO:0003677//DNA binding	GO:0048646//anatomical structure formation involved in morphogenesis;GO:0023052;GO:0032501//multicellular organismal process;GO:0030154//cell differentiation;GO:0006351//transcription, DNA-dependent;GO:0006464//protein modification process	gi|56693304|ref|NP_001008616.1|/0/transcriptional regulator ERG [Danio rerio]
ENSDART00000007819	5389	71	2640	3.20897	110.302	5.1032	Up	0	0	cdna:known chromosome:Zv9:14:33838843:33899405:-1 gene:ENSDARG00000015815	GO:0031981//nuclear lumen;GO:0016021//integral to membrane;GO:0005576//extracellular region	GO:0005515//protein binding;GO:0032559//adenyl ribonucleotide binding;GO:0004714//transmembrane receptor protein tyrosine kinase activity	GO:0001525//angiogenesis;GO:0006937//regulation of muscle contraction;GO:0007169//transmembrane receptor protein tyrosine kinase signaling pathway;GO:0008284//positive regulation of cell proliferation;GO:0006468//protein amino acid phosphorylation;GO:0009967//positive regulation of signal transduction;GO:0009790//embryonic development;GO:0048869//cellular developmental process;GO:0006950//respons…	gi|24233567|ref|NP_571547.1|/0/vascular endothelial growth factor receptor kdr-like [Danio rerio]
ENSDART00000083367	3065	9	329	0.7152	24.1686	5.07864	Up	2.03828e-06	1.59708e-05	cdna:known chromosome:Zv9:15:10338957:10424397:-1 gene:ENSDARG00000037883	GO:0016020//membrane	GO:0005488//binding;GO:0004180//carboxypeptidase activity	GO:0007599//hemostasis;GO:0072376	gi|50540452|ref|NP_001002694.1|/0/lysosomal Pro-X carboxypeptidase [Danio rerio]
ENSDART00000059230	990	3	109	0.738077	24.7901	5.06985	Up	6.5223e-05	0.00040038	cdna:known chromosome:Zv9:14:4263300:4291785:-1 gene:ENSDARG00000040465	-	-	-	gi|226726602|gb|ACO81885.1|/1.0937e-91/interferon regulatory factor 2 [Epinephelus coioides]
ENSDART00000125081	4439	42	1515	2.30452	76.8447	5.05941	Up	7.54952e-14	1.40332e-12	cdna:known chromosome:Zv9:14:19717038:19856641:-1 gene:ENSDARG00000015717	GO:0016021//integral to membrane	GO:0005515//protein binding;GO:0004714//transmembrane receptor protein tyrosine kinase activity;GO:0032559//adenyl ribonucleotide binding	GO:0048869//cellular developmental process;GO:0016049//cell growth;GO:0048646//anatomical structure formation involved in morphogenesis;GO:0007169//transmembrane receptor protein tyrosine kinase signaling pathway;GO:0001568//blood vessel development;GO:0008283//cell proliferation;GO:0006464//protein modification process	gi|46401448|gb|AAS92272.1|/0/receptor tyrosine kinase Flt4 [Danio rerio]
ENSDART00000019396	1381	17	610	2.99827	99.4541	5.05183	Up	1.08569e-08	1.13244e-07	cdna:known chromosome:Zv9:14:34891740:34901028:-1 gene:ENSDARG00000010625	GO:0043231//intracellular membrane-bounded organelle;GO:0034702	GO:0015036//disulfide oxidoreductase activity;GO:0005254//chloride channel activity	GO:0015698//inorganic anion transport;GO:0019725//cellular homeostasis;GO:0023052	gi|50540188|ref|NP_001002561.1|/6.1476e-137/chloride intracellular channel protein 2 [Danio rerio]
ENSDART00000103320	3170	64	2285	4.91741	162.298	5.0446	Up	0	0	cdna:known chromosome:Zv9:20:28274771:28283631:1 gene:ENSDARG00000070425	GO:0031224//intrinsic to membrane	GO:0046872//metal ion binding	GO:0010596//negative regulation of endothelial cell migration;GO:0044267//cellular protein metabolic process;GO:0048646//anatomical structure formation involved in morphogenesis;GO:0022603;GO:0009966//regulation of signal transduction;GO:0003013;GO:0001568//blood vessel development;GO:0007166//cell surface receptor linked signaling pathway	gi|148724872|emb|CAI20657.2|/0/novel protein similar to vertebrate delta-like (Drosophila) family [Danio rerio]
ENSDART00000104476	2903	16	569	1.34242	44.1318	5.03891	Up	2.12062e-08	2.14203e-07	cdna:known chromosome:Zv9:17:33364108:33407598:1 gene:ENSDARG00000000837	GO:0012506//vesicle membrane;GO:0044431//Golgi apparatus part;GO:0030135//coated vesicle;GO:0042598//vesicular fraction;GO:0009898//internal side of plasma membrane	GO:0035091//phosphoinositide binding;GO:0042802//identical protein binding;GO:0019899//enzyme binding	GO:0043087//regulation of GTPase activity;GO:0015031//protein transport;GO:0031334//positive regulation of protein complex assembly;GO:0006897//endocytosis;GO:0034622//cellular macromolecular complex assembly	gi|157909831|ref|NP_001012313.2|/0/sorting nexin 9 [Danio rerio]
ENSDART00000097259	1008	14	492	3.38285	109.898	5.02178	Up	8.01382e-08	7.5593e-07	cdna:known chromosome:Zv9:18:47438940:47468782:-1 gene:ENSDARG00000041006	GO:0031228//intrinsic to Golgi membrane	GO:0005488//binding;GO:0008373//sialyltransferase activity	GO:0006487//protein amino acid N-linked glycosylation	gi|131889872|ref|NP_001076498.1|/0/CMP-N-acetylneuraminate-beta-galactosamide-alpha-2,3-sialyltransferase 4 isoform 1 [Danio rerio]
ENSDART00000028039	2132	12	411	1.37091	43.4051	4.98466	Up	2.97846e-07	2.61608e-06	cdna:known chromosome:Zv9:20:5148288:5162657:1 gene:ENSDARG00000012137	-	GO:0016491//oxidoreductase activity;GO:0005506//iron ion binding	GO:0008152//metabolic process	gi|49900541|gb|AAH76033.1|/0/Cyp46a1 protein [Danio rerio]
ENSDART00000010993	2859	9	307	0.766733	24.1775	4.97879	Up	2.03828e-06	1.59663e-05	cdna:known chromosome:Zv9:8:31905157:31923057:-1 gene:ENSDARG00000020114	GO:0016021//integral to membrane	GO:0004871//signal transducer activity;GO:0005436//sodium:phosphate symporter activity	GO:0006793//phosphorus metabolic process;GO:0007249//I-kappaB kinase/NF-kappaB cascade;GO:0006817//phosphate transport	gi|169158258|emb|CAQ14185.1|/0/solute carrier family 20, member 1a [Danio rerio]
ENSDART00000124587	1521	2	68	0.32027	10.0662	4.97409	Up	0.000107	0.00062946	cdna:known chromosome:Zv9:5:75097257:75109360:-1 gene:ENSDARG00000088222	-	-	-	gi|160773292|gb|AAI55339.1|/7.66731e-152/Zgc:175187 protein [Danio rerio]
ENSDART00000138205	865	7	237	1.97105	61.6906	4.96801	Up	7.00752e-06	5.09718e-05	cdna:known chromosome:Zv9:4:51536447:51537928:-1 gene:ENSDARG00000093674	-	-	-	gi|126632746|emb|CAM56751.1|/5.65111e-99/novel protein [Danio rerio]
ENSDART00000019854	3284	14	472	1.03834	32.3613	4.96191	Up	8.01382e-08	7.55674e-07	cdna:novel chromosome:Zv9:22:5611718:5624569:1 gene:ENSDARG00000011376	-	GO:0046872//metal ion binding;GO:0004518//nuclease activity	GO:0006259//DNA metabolic process	gi|41053678|ref|NP_957163.1|/4.30016e-135/deoxyribonuclease gamma-like [Danio rerio]
ENSDART00000103945	1605	10	331	1.51754	46.4344	4.93538	Up	1.08184e-06	8.75294e-06	cdna:known chromosome:Zv9:11:18819958:18853846:-1 gene:ENSDARG00000070653	GO:0043229//intracellular organelle;GO:0031252//cell leading edge	GO:0005488//binding;GO:0030695//GTPase regulator activity	GO:0007010//cytoskeleton organization;GO:0035023//regulation of Rho protein signal transduction	gi|189525151|ref|XP_001919894.1|/0/PREDICTED: FERM, RhoGEF, and pleckstrin domain protein 1-like [Danio rerio]
ENSDART00000135293	2315	2	66	0.210424	6.41918	4.93102	Up	0.000107	0.000629193	cdna:novel chromosome:Zv9:2:32393877:32456410:-1 gene:ENSDARG00000032951	GO:0044424//intracellular part	GO:0016301//kinase activity;GO:0000166//nucleotide binding	GO:0030154//cell differentiation;GO:0048731;GO:0006464//protein modification process;GO:0043066//negative regulation of apoptosis	gi|169154381|emb|CAQ13382.1|/0/novel protein similar to vertebrate nuclear receptor binding protein 2 (NRBP2) [Danio rerio]
ENSDART00000077928	7908	2	65	0.0615998	1.85069	4.90899	Up	0.000107	0.000628795	cdna:known chromosome:Zv9:11:35478838:35534077:-1 gene:ENSDARG00000055736	-	-	-	gi|197927452|ref|NP_056327.4|/0/dynein heavy chain 1, axonemal [Homo sapiens]
ENSDART00000127084	1416	5	162	0.860048	25.7595	4.90455	Up	2.26058e-05	0.000151878	cdna:known scaffold:Zv9:Zv9_NA360:4718:27133:-1 gene:ENSDARG00000090776	GO:0016020//membrane	-	GO:0048518//positive regulation of biological process;GO:0048583//regulation of response to stimulus;GO:0050794//regulation of cellular process;GO:0032501//multicellular organismal process	gi|90968058|emb|CAJ55400.1|/5.52183e-56/semaphorin 7A [Homo sapiens]
ENSDART00000077550	7029	4	127	0.138606	4.06815	4.87531	Up	3.91072e-05	0.000250806	cdna:known chromosome:Zv9:19:39080158:39108102:1 gene:ENSDARG00000044212	GO:0005815//microtubule organizing center	-	GO:0009987//cellular process	gi|292624336|ref|XP_685984.4|/0/PREDICTED: hypothetical protein LOC557772 [Danio rerio]
ENSDART00000009859	2490	12	380	1.17381	34.3614	4.87152	Up	2.97846e-07	2.60866e-06	cdna:known chromosome:Zv9:11:7529272:7556372:-1 gene:ENSDARG00000013653	GO:0016020//membrane	GO:0046872//metal ion binding;GO:0005515//protein binding;GO:0004888//transmembrane receptor activity	GO:0007186//G-protein coupled receptor protein signaling pathway	gi|47087037|ref|NP_998532.1|/0/EGF, latrophilin and seven transmembrane domain containing 1 [Danio rerio]
ENSDART00000046951	3241	22	681	1.65333	47.3102	4.8387	Up	3.71048e-10	4.49199e-09	cdna:known chromosome:Zv9:23:24205304:24282739:1 gene:ENSDARG00000012340	GO:0032991//macromolecular complex;GO:0005626//insoluble fraction;GO:0032432//actin filament bundle;GO:0043231//intracellular membrane-bounded organelle;GO:0044459//plasma membrane part;GO:0044444//cytoplasmic part	GO:0051427;GO:0004725//protein tyrosine phosphatase activity;GO:0019899//enzyme binding	GO:0006639//acylglycerol metabolic process;GO:0006470//protein amino acid dephosphorylation;GO:0007169//transmembrane receptor protein tyrosine kinase signaling pathway;GO:0010941//regulation of cell death;GO:0035264//multicellular organism growth;GO:0060123//regulation of growth hormone secretion;GO:0048513//organ development;GO:0046888//negative regulation of hormone secretion;GO:0022414;GO:000…	gi|41055194|ref|NP_956748.1|/0/protein tyrosine phosphatase, non-receptor type 11, b [Danio rerio]
ENSDART00000043908	1437	5	149	0.847479	23.3462	4.78387	Up	2.26058e-05	0.000152135	cdna:known chromosome:Zv9:6:11602678:11615627:1 gene:ENSDARG00000011571	GO:0016021//integral to membrane	GO:0004930//G-protein coupled receptor activity	GO:0009952//anterior/posterior pattern formation;GO:0048514//blood vessel morphogenesis;GO:0007187//G-protein signaling, coupled to cyclic nucleotide second messenger;GO:0048646//anatomical structure formation involved in morphogenesis	gi|292614689|ref|XP_001920035.2|/0/PREDICTED: calcitonin receptor-like [Danio rerio]
ENSDART00000055171	1419	7	206	1.20152	32.6867	4.76577	Up	7.00752e-06	5.09451e-05	cdna:known chromosome:Zv9:3:39625712:39642803:-1 gene:ENSDARG00000005414	GO:0044424//intracellular part	GO:0030674//protein binding, bridging	GO:0007264//small GTPase mediated signal transduction;GO:0007154//cell communication;GO:0032502//developmental process	gi|66472604|ref|NP_001018409.1|/2.27201e-126/GRB2-related adaptor protein [Danio rerio]
ENSDART00000142271	1885	33	957	4.26401	114.311	4.74461	Up	3.57936e-13	5.92117e-12	cdna:known chromosome:Zv9:5:45492889:45553701:-1 gene:ENSDARG00000053091	GO:0043231//intracellular membrane-bounded organelle;GO:0005737//cytoplasm;GO:0012505//endomembrane system	GO:0005515//protein binding	GO:0043393//regulation of protein binding;GO:0006355//regulation of transcription, DNA-dependent;GO:0000902//cell morphogenesis;GO:0043009//chordate embryonic development;GO:0060071//Wnt receptor signaling pathway, planar cell polarity pathway;GO:0030178//negative regulation of Wnt receptor signaling pathway;GO:0001932//regulation of protein amino acid phosphorylation;GO:0006897//endocytosis;GO:0…	gi|189519309|ref|XP_001920879.1|/0/PREDICTED: si:ch211-204c21.1 [Danio rerio]
ENSDART00000137817	2510	5	145	0.48519	13.0071	4.74461	Up	2.26058e-05	0.000152061	cdna:novel chromosome:Zv9:15:28641248:28666161:1 gene:ENSDARG00000061551	GO:0044444//cytoplasmic part	GO:0008047//enzyme activator activity	-	gi|126631803|gb|AAI33819.1|/0/Zgc:153898 protein [Danio rerio]
ENSDART00000083797	1905	2	57	0.255712	6.737	4.71951	Up	0.000107	0.000627866	cdna:known chromosome:Zv9:14:1375404:1390307:1 gene:ENSDARG00000043627	GO:0016020//membrane	GO:0005099//Ras GTPase activator activity;GO:0046872//metal ion binding	GO:0032318//regulation of Ras GTPase activity	gi|292629104|ref|XP_002667253.1|/0/PREDICTED: CG12241-like, partial [Danio rerio]
ENSDART00000030714	2013	2	57	0.241993	6.37555	4.71951	Up	0.000107	0.000626544	cdna:known chromosome:Zv9:16:45060097:45077446:-1 gene:ENSDARG00000025200	GO:0005743//mitochondrial inner membrane	GO:0050662//coenzyme binding;GO:0016634	GO:0006779//porphyrin biosynthetic process	gi|158254356|gb|AAI54349.1|/0/Protoporphyrinogen oxidase [Danio rerio]
ENSDART00000113389	4786	53	1510	2.69724	71.038	4.71904	Up	0	0	cdna:known chromosome:Zv9:21:1970835:1996552:1 gene:ENSDARG00000003462	GO:0019866//organelle inner membrane;GO:0044429//mitochondrial part	GO:0051536//iron-sulfur cluster binding;GO:0005506//iron ion binding;GO:0016829//lyase activity	GO:0009314//response to radiation;GO:0006725//cellular aromatic compound metabolic process;GO:0006779//porphyrin biosynthetic process	gi|18858665|ref|NP_571706.1|/0/ferrochelatase, mitochondrial [Danio rerio]
ENSDART00000103256	1815	3	85	0.402588	10.5446	4.71105	Up	6.5223e-05	0.000400734	cdna:known chromosome:Zv9:16:24353226:24369547:-1 gene:ENSDARG00000070398	GO:0016020//membrane	GO:0004896//cytokine receptor activity	GO:0009617//response to bacterium;GO:0007259//JAK-STAT cascade;GO:0019221//cytokine-mediated signaling pathway;GO:0010740//positive regulation of protein kinase cascade;GO:0018108//peptidyl-tyrosine phosphorylation;GO:0060255;GO:0032501//multicellular organismal process	gi|166851852|ref|NP_001107790.1|/0/interleukin 6 receptor [Danio rerio]
ENSDART00000015034	1208	23	637	4.63742	118.73	4.67821	Up	1.88433e-10	2.34975e-09	cdna:known chromosome:Zv9:18:44559958:44568561:1 gene:ENSDARG00000042310	-	-	-	gi|220673240|emb|CAX12202.1|/3.23787e-115/novel protein (zgc:91854) [Danio rerio]
ENSDART00000089172	1944	78	2134	9.77269	247.164	4.66057	Up	0	0	cdna:known chromosome:Zv9:8:19121105:19137938:-1 gene:ENSDARG00000062025	GO:0019866//organelle inner membrane;GO:0005740//mitochondrial envelope	GO:0016634;GO:0042802//identical protein binding	GO:0010038//response to metal ion;GO:0009636//response to toxin;GO:0006779//porphyrin biosynthetic process;GO:0010033//response to organic substance	gi|122890967|emb|CAK04614.2|/0/coproporphyrinogen oxidase [Danio rerio]
ENSDART00000062385	3797	4	109	0.256587	6.46357	4.65481	Up	3.91072e-05	0.000251211	cdna:known chromosome:Zv9:8:26468724:26478746:1 gene:ENSDARG00000009901	GO:0016021//integral to membrane	GO:0015175//neutral amino acid transmembrane transporter activity;GO:0015174//basic amino acid transmembrane transporter activity;GO:0015179//L-amino acid transmembrane transporter activity	GO:0015804//neutral amino acid transport;GO:0015807//L-amino acid transport;GO:0015802//basic amino acid transport;GO:0006807//nitrogen compound metabolic process	gi|125824071|ref|XP_001344749.1|/0/PREDICTED: si:dkey-48j7.5 [Danio rerio]
ENSDART00000113405	3327	2	54	0.146417	3.6545	4.64151	Up	0.000107	0.000629327	cdna:known chromosome:Zv9:6:27849363:27900420:1 gene:ENSDARG00000074283	GO:0016020//membrane;GO:0015629//actin cytoskeleton;GO:0000267//cell fraction;GO:0044444//cytoplasmic part	GO:0046030//inositol trisphosphate phosphatase activity;GO:0016312//inositol bisphosphate phosphatase activity;GO:0019904//protein domain specific binding;GO:0034594//phosphatidylinositol trisphosphate phosphatase activity	GO:0002683;GO:0007599//hemostasis;GO:0030853//negative regulation of granulocyte differentiation;GO:0019724//B cell mediated immunity;GO:0050851//antigen receptor-mediated signaling pathway;GO:0010259//multicellular organismal aging;GO:0006796//phosphate metabolic process;GO:0045639//positive regulation of myeloid cell differentiation;GO:0030888;GO:0006915//apoptosis;GO:0032845;GO:0045577//regula…	gi|189520252|ref|XP_001923007.1|/0/PREDICTED: phosphatidylinositol-3,4,5-trisphosphate 5-phosphatase 1-like [Danio rerio]
ENSDART00000013431	1990	144	3884	17.6248	439.453	4.64003	Up	1.4877e-14	2.99999e-13	cdna:known chromosome:Zv9:5:32159266:32173443:1 gene:ENSDARG00000008840	-	GO:0022892;GO:0016765//transferase activity, transferring alkyl or aryl (other than methyl) groups	GO:0006778//porphyrin metabolic process;GO:0018130;GO:0018065//protein-cofactor linkage	gi|123210215|emb|CAM15095.1|/0/hydroxymethylbilane synthase [Danio rerio]
ENSDART00000110611	1728	2	53	0.281904	6.90587	4.61455	Up	0.000107	0.000628529	cdna:known chromosome:Zv9:3:32757551:32765653:1 gene:ENSDARG00000077290	GO:0044464//cell part;GO:0005576//extracellular region	GO:0008233//peptidase activity;GO:0046872//metal ion binding	-	gi|292611844|ref|XP_001341682.3|/0/PREDICTED: Matrix metalloproteinase-25-like [Danio rerio]
ENSDART00000086963	2711	2	53	0.179687	4.40183	4.61455	Up	0.000107	0.000626412	cdna:known chromosome:Zv9:9:45108199:45154224:1 gene:ENSDARG00000061186	-	-	-	gi|292617796|ref|XP_002663459.1|/0/PREDICTED: integrin alpha 4-like [Danio rerio]
ENSDART00000088005	3066	51	1346	4.05148	98.8461	4.60866	Up	0	0	cdna:known chromosome:Zv9:13:24487030:24500702:1 gene:ENSDARG00000061591	GO:0043231//intracellular membrane-bounded organelle;GO:0019866//organelle inner membrane;GO:0031301//integral to organelle membrane	GO:0042802//identical protein binding;GO:0015440//peptide-transporting ATPase activity;GO:0032559//adenyl ribonucleotide binding	GO:0006810//transport;GO:0009207	gi|189526921|ref|XP_001343218.2|/0/PREDICTED: ATP-binding cassette, sub-family B (MDR/TAP), member 10 [Danio rerio]
ENSDART00000047716	2577	3	79	0.283545	6.90238	4.60544	Up	6.5223e-05	0.000399939	cdna:known chromosome:Zv9:14:48905082:48932679:1 gene:ENSDARG00000030938	GO:0015629//actin cytoskeleton	GO:0005102//receptor binding	GO:0006461//protein complex assembly;GO:0022407//regulation of cell-cell adhesion;GO:0034109//homotypic cell-cell adhesion	gi|41053841|ref|NP_957198.1|/0/fermitin family homolog 3 [Danio rerio]
ENSDART00000066382	1029	11	280	2.60371	61.2674	4.55648	Up	5.69568e-07	4.8083e-06	cdna:known chromosome:Zv9:12:21718602:21725551:-1 gene:ENSDARG00000045141	GO:0044459//plasma membrane part;GO:0042598//vesicular fraction;GO:0031224//intrinsic to membrane	GO:0042887;GO:0005372//water transmembrane transporter activity	GO:0015721//bile acid and bile salt transport;GO:0042044//fluid transport;GO:0051591//response to cAMP	gi|52219158|ref|NP_001004661.1|/2.62515e-136/aquaporin 8a, tandem duplicate 1 [Danio rerio]
ENSDART00000090635	1395	3	76	0.523797	12.2666	4.54959	Up	6.5223e-05	0.000400027	cdna:known chromosome:Zv9:15:8411272:8455933:1 gene:ENSDARG00000062562	GO:0043231//intracellular membrane-bounded organelle	GO:0019842//vitamin binding;GO:0016705//oxidoreductase activity, acting on paired donors, with incorporation or reduction of molecular oxygen;GO:0016701//oxidoreductase activity, acting on single donors with incorporation of molecular oxygen;GO:0019825//oxygen binding;GO:0005506//iron ion binding	GO:0016049//cell growth;GO:0009896;GO:0030518//steroid hormone receptor signaling pathway;GO:0019725//cellular homeostasis;GO:0006950//response to stress	gi|292621343|ref|XP_688016.4|/0/PREDICTED: Egl nine homolog 2-like [Danio rerio]
ENSDART00000148737	2782	2	50	0.175101	4.04668	4.53048	Up	0.000107	0.000628131	cdna:known chromosome:Zv9:14:40388026:40426337:-1 gene:ENSDARG00000004433	GO:0043231//intracellular membrane-bounded organelle;GO:0031982//vesicle;GO:0044425//membrane part;GO:0044444//cytoplasmic part	GO:0005515//protein binding;GO:0035091//phosphoinositide binding;GO:0004713//protein tyrosine kinase activity;GO:0032559//adenyl ribonucleotide binding	GO:0009888//tissue development;GO:0007243//protein kinase cascade;GO:0021700//developmental maturation;GO:0006468//protein amino acid phosphorylation;GO:0006917//induction of apoptosis;GO:0002441;GO:0019932//second-messenger-mediated signaling;GO:0006979//response to oxidative stress	gi|292620946|ref|XP_697087.4|/0/PREDICTED: Bruton agammaglobulinemia tyrosine kinase [Danio rerio]
ENSDART00000139305	812	3	75	0.899872	20.7966	4.53048	Up	6.5223e-05	0.000400911	cdna:novel chromosome:Zv9:4:60931580:60947161:-1 gene:ENSDARG00000094215	-	-	-	-
ENSDART00000121737	2334	2	50	0.208711	4.82343	4.53048	Up	0.000107	0.000627998	cdna:known chromosome:Zv9:6:19842695:19879447:1 gene:ENSDARG00000088026	GO:0005737//cytoplasm	-	-	gi|118099569|ref|XP_001232431.1|/8.76055e-148/PREDICTED: similar to p87 phosphoinositide 3-kinase gamma adapter protein [Gallus gallus]
ENSDART00000008174	2601	6	148	0.561858	12.8117	4.51112	Up	1.27146e-05	8.91495e-05	cdna:known chromosome:Zv9:23:27794423:27812304:-1 gene:ENSDARG00000014179	GO:0000267//cell fraction;GO:0043234//protein complex;GO:0044459//plasma membrane part;GO:0044444//cytoplasmic part	GO:0032559//adenyl ribonucleotide binding;GO:0008443//phosphofructokinase activity;GO:0043169//cation binding;GO:0070061//fructose binding;GO:0019899//enzyme binding	GO:0006007//glucose catabolic process;GO:0006000//fructose metabolic process;GO:0016310//phosphorylation;GO:0050796//regulation of insulin secretion;GO:0019725//cellular homeostasis;GO:0051260//protein homooligomerization;GO:0042593//glucose homeostasis	gi|52218996|ref|NP_001004575.1|/0/phosphofructokinase, muscle a [Danio rerio]
ENSDART00000138870	735	2	49	0.662763	15.0105	4.50133	Up	0.000107	0.000627336	cdna:known chromosome:Zv9:1:59886271:59887406:-1 gene:ENSDARG00000094408	-	-	GO:0023052	gi|292610226|ref|XP_001345947.3|/1.03572e-121/PREDICTED: microfibrillar-associated protein 4-like [Danio rerio]
ENSDART00000041877	1565	30	721	4.66899	103.731	4.47359	Up	1.86318e-12	2.83586e-11	cdna:novel chromosome:Zv9:2:24060404:24073222:-1 gene:ENSDARG00000031426	GO:0043231//intracellular membrane-bounded organelle	GO:0001071	GO:0006357//regulation of transcription from RNA polymerase II promoter;GO:0006915//apoptosis;GO:0007420//brain development	gi|169154871|emb|CAQ15191.1|/0/novel protein similar to vertebrate AXIN1 up-regulated 1 (AXUD1) [Danio rerio]
ENSDART00000063008	1857	3	72	0.393482	8.72986	4.47159	Up	6.5223e-05	0.000401443	cdna:known chromosome:Zv9:22:15397135:15426246:-1 gene:ENSDARG00000042925	GO:0031228//intrinsic to Golgi membrane;GO:0044421//extracellular region part	GO:0008375//acetylglucosaminyltransferase activity	GO:0007275//multicellular organismal development	gi|56090212|ref|NP_001007789.1|/0/beta-1,3-N-acetylglucosaminyltransferase manic fringe [Danio rerio]
ENSDART00000111791	2703	3	71	0.270328	5.91424	4.45141	Up	6.5223e-05	0.000400115	cdna:known chromosome:Zv9:3:55356720:55375732:-1 gene:ENSDARG00000079808	-	-	-	gi|148277626|ref|NP_001091731.1|/0/hypothetical protein LOC100002730 [Danio rerio]
ENSDART00000065012	4583	3	71	0.159436	3.48815	4.45141	Up	6.5223e-05	0.000400203	cdna:known chromosome:Zv9:10:15250215:15272781:1 gene:ENSDARG00000021982	-	GO:0030674//protein binding, bridging	GO:0023052	gi|47214522|emb|CAF96715.1|/1.30963e-68/unnamed protein product [Tetraodon nigroviridis]
ENSDART00000074740	1658	62	1460	9.108	198.269	4.44418	Up	0	0	cdna:known chromosome:Zv9:5:62950450:62964793:1 gene:ENSDARG00000052815	-	GO:0046914//transition metal ion binding;GO:0005515//protein binding;GO:0016836//hydro-lyase activity	GO:0006779//porphyrin biosynthetic process;GO:0051259//protein oligomerization	gi|220673358|emb|CAX13101.1|/0/novel protein similar to vertebrate aminolevulinate, delta-, dehydratase (ALAD, zgc:110219) [Danio rerio]
ENSDART00000097522	1490	7	164	1.14427	24.7824	4.43682	Up	7.00752e-06	5.10519e-05	cdna:known chromosome:Zv9:25:5403041:5419136:1 gene:ENSDARG00000067711	GO:0030054//cell junction;GO:0043232	GO:0008092//cytoskeletal protein binding	GO:0031589//cell-substrate adhesion	gi|148224268|ref|NP_001083007.1|/1.07697e-174/gamma-parvin [Danio rerio]
ENSDART00000054472	4633	13	301	0.683434	14.6282	4.4198	Up	1.54869e-07	1.40739e-06	cdna:known chromosome:Zv9:1:19514406:19607327:-1 gene:ENSDARG00000037429	-	GO:0004175//endopeptidase activity;GO:0046914//transition metal ion binding;GO:0005515//protein binding	GO:0003002;GO:0030097//hemopoiesis;GO:0030509//BMP signaling pathway;GO:0019538//protein metabolic process;GO:0035122;GO:0001944//vasculature development;GO:0002064//epithelial cell development;GO:0001704//formation of primary germ layer	gi|18859499|ref|NP_571085.1|/0/dorsal-ventral patterning tolloid-like protein 1 precursor [Danio rerio]
ENSDART00000143004	808	38	871	11.4548	242.713	4.40523	Up	7.10542e-14	1.32343e-12	cdna:novel chromosome:Zv9:21:2625315:2629213:1 gene:ENSDARG00000095749	-	-	-	gi|220673326|emb|CAX12999.1|/1.43776e-162/novel zinc finger protein [Danio rerio]
ENSDART00000131522	899	15	336	4.06394	84.1523	4.37205	Up	4.1297e-08	4.02943e-07	cdna:novel chromosome:Zv9:21:2636839:2638859:1 gene:ENSDARG00000092164	-	-	-	gi|220673325|emb|CAX12998.1|/7.97565e-176/novel protein [Danio rerio]
ENSDART00000080523	6435	2	44	0.0757002	1.53954	4.34606	Up	0.000107	0.000626281	cdna:known chromosome:Zv9:15:16189205:16232608:-1 gene:ENSDARG00000057787	GO:0009986//cell surface;GO:0016020//membrane	-	GO:0009987//cellular process	gi|292621376|ref|XP_002664631.1|/0/PREDICTED: integrin, alpha E-like [Danio rerio]
ENSDART00000111097	321	9	198	6.82894	138.882	4.34606	Up	2.03828e-06	1.59753e-05	cdna:known chromosome:Zv9:10:20290436:20290756:1 gene:ENSDARG00000076858	-	-	-	gi|225706594|gb|ACO09143.1|/1.98977e-31/C8orf4 homolog [Osmerus mordax]
ENSDART00000050898	2133	12	264	1.37027	27.8676	4.34606	Up	2.97846e-07	2.60948e-06	cdna:known chromosome:Zv9:5:64495160:64508316:-1 gene:ENSDARG00000033735	GO:0043005//neuron projection;GO:0005626//insoluble fraction;GO:0044297//cell body;GO:0005783//endoplasmic reticulum;GO:0005887//integral to plasma membrane	GO:0005543//phospholipid binding;GO:0050664//oxidoreductase activity, acting on NADH or NADPH, with oxygen as acceptor	GO:0006940//regulation of smooth muscle contraction;GO:0009620//response to fungus;GO:0012501//programmed cell death;GO:0070944;GO:0042743//hydrogen peroxide metabolic process;GO:0006690//icosanoid metabolic process;GO:0006801//superoxide metabolic process	gi|123209839|emb|CAM16641.1|/0/neutrophil cytosolic factor 1 [Danio rerio]
ENSDART00000074534	1420	112	2454	19.2108	389.11	4.34019	Up	0	0	cdna:known chromosome:Zv9:6:59354087:59360578:-1 gene:ENSDARG00000052638	GO:0031224//intrinsic to membrane	-	-	gi|66910306|gb|AAH96895.1|/2.44025e-120/Zgc:112435 [Danio rerio]
ENSDART00000066471	3402	21	458	1.50349	30.3122	4.33351	Up	7.30534e-10	8.6262e-09	cdna:novel chromosome:Zv9:12:9851165:9886884:-1 gene:ENSDARG00000057644	GO:0016020//membrane;GO:0030141//secretory granule	GO:0070011//peptidase activity, acting on L-amino acid peptides;GO:0005488//binding	GO:0007155//cell adhesion;GO:0050896//response to stimulus;GO:0050794//regulation of cellular process	gi|292619358|ref|XP_001344600.3|/0/PREDICTED: a disintegrin and metalloproteinase domain 8b [Danio rerio]
ENSDART00000129608	1353	3	64	0.540057	10.6505	4.30166	Up	6.5223e-05	0.000401266	cdna:known scaffold:Zv9:Zv9_NA484:21677:28406:1 gene:ENSDARG00000088098	GO:0001726//ruffle;GO:0044459//plasma membrane part;GO:0044444//cytoplasmic part;GO:0015629//actin cytoskeleton	GO:0046872//metal ion binding;GO:0003779//actin binding	GO:0007015//actin filament organization;GO:0009887//organ morphogenesis;GO:0002285;GO:0006886//intracellular protein transport;GO:0006950//response to stress	gi|41281615|ref|NP_571395.1|/0/plastin-2 [Danio rerio]
ENSDART00000112364	1752	5	105	0.695107	13.494	4.27894	Up	2.26058e-05	0.000151658	cdna:known chromosome:Zv9:19:42523474:42563363:1 gene:ENSDARG00000078557	GO:0016021//integral to membrane	-	GO:0050905//neuromuscular process	gi|47204467|emb|CAG14381.1|/0/unnamed protein product [Tetraodon nigroviridis]
ENSDART00000088945	7447	20	416	0.65413	12.5776	4.26514	Up	1.43752e-09	1.64436e-08	cdna:known chromosome:Zv9:18:6455368:6543712:-1 gene:ENSDARG00000061937	GO:0031513//nonmotile primary cilium;GO:0016461//unconventional myosin complex;GO:0005902//microvillus;GO:0005764//lysosome;GO:0048770;GO:0044459//plasma membrane part	GO:0008092//cytoskeletal protein binding;GO:0042802//identical protein binding;GO:0032559//adenyl ribonucleotide binding;GO:0003774//motor activity;GO:0042623//ATPase activity, coupled	GO:0051648//vesicle localization;GO:0030029//actin filament-based process;GO:0007033//vacuole organization;GO:0050953//sensory perception of light stimulus;GO:0006906//vesicle fusion;GO:0009913//epidermal cell differentiation;GO:0050954//sensory perception of mechanical stimulus;GO:0060122//inner ear receptor stereocilium organization;GO:0006897//endocytosis;GO:0042471//ear morphogenesis;GO:00509…	gi|9944237|emb|CAC05419.1|/0/myosin VIIA [Danio rerio]
ENSDART00000128943	1665	3	62	0.438857	8.38424	4.25586	Up	6.5223e-05	0.000401088	cdna:known chromosome:Zv9:24:34460091:34509899:-1 gene:ENSDARG00000009626	GO:0044424//intracellular part	GO:0016301//kinase activity;GO:0000166//nucleotide binding	GO:0030154//cell differentiation;GO:0048731;GO:0006464//protein modification process;GO:0043066//negative regulation of apoptosis	gi|255069748|ref|NP_001124089.2|/0/nuclear receptor binding protein [Danio rerio]
ENSDART00000023206	2415	103	2116	10.3881	197.281	4.24725	Up	0	0	cdna:known chromosome:Zv9:8:17598092:17605595:1 gene:ENSDARG00000019130	-	GO:0004702//receptor signaling protein serine/threonine kinase activity;GO:0032559//adenyl ribonucleotide binding	GO:0007249//I-kappaB kinase/NF-kappaB cascade;GO:0006464//protein modification process;GO:0007049//cell cycle	gi|159570066|emb|CAP19522.1|/0/novel protein similar to polo-like kinase 2 (Drosophila) (PLK2, zgc:165644) [Danio rerio]
ENSDART00000115251	1813	23	472	3.08991	58.618	4.24571	Up	1.88433e-10	2.3508e-09	cdna:known chromosome:Zv9:10:32600558:32681061:1 gene:ENSDARG00000077039	GO:0030054//cell junction	-	GO:0016337//cell-cell adhesion	gi|169234906|ref|NP_001108538.1|/0/endothelial cell adhesion molecule a [Danio rerio]
ENSDART00000111730	5687	2	41	0.0856569	1.62326	4.24418	Up	0.000107001	0.000626152	cdna:known chromosome:Zv9:2:34707045:34822873:-1 gene:ENSDARG00000076020	-	GO:0004175//endopeptidase activity	GO:0019538//protein metabolic process	gi|189515972|ref|XP_695417.3|/0/PREDICTED: P-selectin-like [Danio rerio]
ENSDART00000087654	4066	42	857	2.51592	47.457	4.23746	Up	7.54952e-14	1.40239e-12	cdna:novel chromosome:Zv9:23:14052948:14171075:-1 gene:ENSDARG00000061445	GO:0043231//intracellular membrane-bounded organelle;GO:0005626//insoluble fraction;GO:0005902//microvillus;GO:0044425//membrane part;GO:0005886//plasma membrane	GO:0005515//protein binding;GO:0000166//nucleotide binding;GO:0004016//adenylate cyclase activity	GO:0015980//energy derivation by oxidation of organic compounds;GO:0007267//cell-cell signaling;GO:0033762//response to glucagon stimulus;GO:0032147//activation of protein kinase activity;GO:0010863;GO:0007169//transmembrane receptor protein tyrosine kinase signaling pathway;GO:0007188//G-protein signaling, coupled to cAMP nucleotide second messenger;GO:0006164//purine nucleotide biosynthetic pro…	gi|189535827|ref|XP_001922749.1|/0/PREDICTED: adenylate cyclase 6a [Danio rerio]
ENSDART00000064028	2139	11	223	1.25256	23.4736	4.22809	Up	5.69568e-07	4.80101e-06	cdna:known chromosome:Zv9:3:13595663:13605349:-1 gene:ENSDARG00000043604	GO:0031224//intrinsic to membrane	-	-	gi|123702612|ref|NP_001074155.1|/7.44115e-106/transmembrane protein 205 [Danio rerio]
ENSDART00000105309	1859	45	910	5.89588	110.217	4.22449	Up	0	0	cdna:known chromosome:Zv9:12:50188051:50196421:-1 gene:ENSDARG00000027491	GO:0043231//intracellular membrane-bounded organelle;GO:0044444//cytoplasmic part	GO:0016836//hydro-lyase activity	GO:0042221//response to chemical stimulus;GO:0006779//porphyrin biosynthetic process	gi|28629133|gb|AAO49476.1|AF489105_1/2.37084e-145/uroporphyrinogen III synthase [Danio rerio]
ENSDART00000033630	2530	11	222	1.05898	19.7569	4.22161	Up	5.69568e-07	4.79956e-06	cdna:known chromosome:Zv9:5:26240685:26381340:-1 gene:ENSDARG00000022772	-	-	GO:0051234//establishment of localization;GO:0010876	gi|170172597|ref|NP_001116220.1|/0/oxysterol-binding protein 2 [Danio rerio]
ENSDART00000147252	1230	45	908	8.91093	166.214	4.22132	Up	0	0	cdna:known chromosome:Zv9:5:45482477:45485627:-1 gene:ENSDARG00000053091	GO:0044464//cell part	-	GO:0044260;GO:0080090//regulation of primary metabolic process;GO:0031323//regulation of cellular metabolic process;GO:0048522//positive regulation of cellular process;GO:0060255	gi|125816884|ref|XP_001338430.1|/2.36833e-105/PREDICTED: disabled homolog 2-like [Danio rerio]
ENSDART00000142241	1693	2	40	0.287732	5.31973	4.20855	Up	0.000107001	0.000626022	cdna:novel chromosome:Zv9:16:24768027:24783648:1 gene:ENSDARG00000087956	-	-	-	gi|189529887|ref|XP_689987.3|/0/PREDICTED: Src homology 2 domain containing E [Danio rerio]
ENSDART00000081652	904	14	280	3.77203	69.7391	4.20855	Up	8.01382e-08	7.54651e-07	cdna:known chromosome:Zv9:21:10253856:10258461:-1 gene:ENSDARG00000058725	-	GO:0005488//binding;GO:0003824//catalytic activity	GO:0008152//metabolic process	gi|62955457|ref|NP_001017740.1|/2.49227e-84/Rieske (Fe-S) domain containing [Danio rerio]
ENSDART00000141888	1592	17	337	2.60089	47.6621	4.19577	Up	1.08569e-08	1.13456e-07	cdna:known chromosome:Zv9:19:18023259:18025471:1 gene:ENSDARG00000095183	-	-	-	gi|126632711|emb|CAM56595.1|/3.5817e-115/novel protein [Danio rerio]
ENSDART00000004071	1050	291	5745	67.5024	1231.93	4.18984	Up	0	0	cdna:known chromosome:Zv9:2:161051:164976:-1 gene:ENSDARG00000008333	GO:0044464//cell part	GO:0005488//binding	-	gi|62204424|gb|AAH92919.1|/5.42589e-145/Znfl2a protein [Danio rerio]
ENSDART00000140086	2982	6	118	0.490071	8.90965	4.18431	Up	1.27146e-05	8.92621e-05	cdna:novel chromosome:Zv9:6:47982348:47999334:1 gene:ENSDARG00000086490	GO:0000228//nuclear chromosome;GO:0019866//organelle inner membrane;GO:0000781//chromosome, telomeric region;GO:0005635//nuclear envelope	GO:0005515//protein binding	GO:0016477//cell migration;GO:0007097//nuclear migration;GO:0007010//cytoskeleton organization;GO:0006997//nucleus organization	gi|189520464|ref|XP_001919691.1|/0/PREDICTED: mKIAA0668 protein-like [Danio rerio]
ENSDART00000113493	518	67	1315	31.5036	571.587	4.18138	Up	0	0	cdna:known chromosome:Zv9:24:8536095:8541428:1 gene:ENSDARG00000075180	GO:0031224//intrinsic to membrane;GO:0005739//mitochondrion	-	GO:0006779//porphyrin biosynthetic process	gi|113678794|ref|NP_001038903.1|/7.30483e-43/transmembrane protein 14C [Danio rerio]
ENSDART00000050445	3089	2	39	0.157699	2.84271	4.17203	Up	0.000107002	0.000625895	cdna:known chromosome:Zv9:1:24179845:24227681:-1 gene:ENSDARG00000031817	GO:0044424//intracellular part	GO:0046914//transition metal ion binding;GO:0008092//cytoskeletal protein binding	-	gi|62122935|ref|NP_001014393.1|/0/tripartite motif-containing protein 2 [Danio rerio]
ENSDART00000083495	3375	3	58	0.216503	3.86937	4.15964	Up	6.5223e-05	0.000401799	cdna:known chromosome:Zv9:3:37193142:37228072:1 gene:ENSDARG00000055713	GO:0044444//cytoplasmic part	GO:0005515//protein binding	GO:0016477//cell migration	gi|189517227|ref|XP_685133.3|/0/PREDICTED: dishevelled-associated activator of morphogenesis 1-like [Danio rerio]
ENSDART00000127639	4315	3	58	0.169339	3.02645	4.15964	Up	6.5223e-05	0.000401532	cdna:known chromosome:Zv9:21:205882:225805:-1 gene:ENSDARG00000007915	GO:0034399//nuclear periphery;GO:0043232;GO:0005626//insoluble fraction;GO:0044459//plasma membrane part;GO:0044444//cytoplasmic part	GO:0005506//iron ion binding;GO:0051427;GO:0035400;GO:0019900//kinase binding;GO:0032559//adenyl ribonucleotide binding;GO:0005126//cytokine receptor binding;GO:0019904//protein domain specific binding	GO:0031958;GO:0042506//tyrosine phosphorylation of Stat5 protein;GO:0006357//regulation of transcription from RNA polymerase II promoter;GO:0007162//negative regulation of cell adhesion;GO:0032611;GO:0007169//transmembrane receptor protein tyrosine kinase signaling pathway;GO:0035406;GO:0031349//positive regulation of defense response;GO:0008016//regulation of heart contraction;GO:0043523//regula…	gi|18858917|ref|NP_571168.1|/0/Janus kinase 2a [Danio rerio]
ENSDART00000104248	2225	9	173	0.985209	17.5066	4.15133	Up	2.03828e-06	1.59979e-05	cdna:novel chromosome:Zv9:6:36238469:36242267:1 gene:ENSDARG00000070792	-	-	-	gi|169158178|emb|CAQ13542.1|/0/leucine rich repeat containing 15 [Danio rerio]
ENSDART00000081894	1398	12	229	2.09069	36.882	4.14087	Up	2.97846e-07	2.6169e-06	cdna:known chromosome:Zv9:3:5968926:5981171:1 gene:ENSDARG00000058958	-	-	-	gi|63100963|gb|AAH95803.1|/0/Zgc:112397 [Danio rerio]
ENSDART00000129984	1197	31	591	6.30788	111.168	4.13944	Up	1.03118e-12	1.60824e-11	cdna:known chromosome:Zv9:7:75299510:75310010:1 gene:ENSDARG00000090920	-	-	-	gi|292616559|ref|XP_699397.4|/0/PREDICTED: SMC hinge domain containing 1-like, partial [Danio rerio]
ENSDART00000113304	1794	5	95	0.678834	11.9231	4.13455	Up	2.26058e-05	0.000151988	cdna:known chromosome:Zv9:24:30798440:30816396:1 gene:ENSDARG00000077605	-	GO:0016723//oxidoreductase activity, oxidizing metal ions, NAD or NADP as acceptor	-	gi|292627677|ref|XP_686144.4|/0/PREDICTED: ferric-chelate reductase 1-like [Danio rerio]
ENSDART00000009076	4747	9	171	0.461784	8.11079	4.13455	Up	2.03828e-06	1.59934e-05	cdna:known chromosome:Zv9:4:3214052:3224461:-1 gene:ENSDARG00000017757	GO:0043234//protein complex;GO:0044444//cytoplasmic part	GO:0035004//phosphoinositide 3-kinase activity;GO:0032559//adenyl ribonucleotide binding	GO:0051648//vesicle localization;GO:0046488//phosphatidylinositol metabolic process;GO:0006915//apoptosis;GO:0001775//cell activation;GO:0002526//acute inflammatory response;GO:0006796//phosphate metabolic process;GO:0048017//inositol lipid-mediated signaling;GO:0007599//hemostasis;GO:0007166//cell surface receptor linked signaling pathway;GO:0006464//protein modification process	gi|56090164|ref|NP_998471.1|/0/phosphatidylinositol-4,5-bisphosphate 3-kinase catalytic subunit gamma isoform [Danio rerio]
ENSDART00000141953	2448	3	57	0.298487	5.24264	4.13455	Up	6.5223e-05	0.000401355	cdna:novel chromosome:Zv9:10:20141545:20181526:1 gene:ENSDARG00000013110	GO:0043231//intracellular membrane-bounded organelle;GO:0005856//cytoskeleton	-	GO:0007015//actin filament organization	gi|114619138|ref|XP_001151887.1|/1.70325e-101/PREDICTED: erythrocyte membrane protein band 4.9 (dematin) isoform 1 [Pan troglodytes]
ENSDART00000018524	1734	5	95	0.702323	12.3356	4.13455	Up	2.26058e-05	0.000151804	cdna:known chromosome:Zv9:2:9544319:9568856:1 gene:ENSDARG00000011233	GO:0000267//cell fraction;GO:0031090//organelle membrane;GO:0044444//cytoplasmic part;GO:0044425//membrane part	GO:0005488//binding;GO:0070567	GO:0050896//response to stimulus;GO:0006656//phosphatidylcholine biosynthetic process	gi|157886033|emb|CAP09330.1|/1.75888e-171/novel protein similar to vertebrate phosphate cytidylyltransferase 1, choline, alpha (PCYT1A, zgc:110237) [Danio rerio]
ENSDART00000076830	1813	13	240	1.74647	29.8057	4.09308	Up	1.54869e-07	1.40969e-06	cdna:known chromosome:Zv9:3:31077483:31092481:-1 gene:ENSDARG00000054610	GO:0005884//actin filament;GO:0030666//endocytic vesicle membrane;GO:0031252//cell leading edge;GO:0044459//plasma membrane part	GO:0003779//actin binding;GO:0042802//identical protein binding;GO:0019900//kinase binding	GO:0051125//regulation of actin nucleation;GO:0007155//cell adhesion;GO:0050863//regulation of T cell activation;GO:0010033//response to organic substance;GO:0006906//vesicle fusion;GO:0050900//leukocyte migration;GO:0030030//cell projection organization;GO:0070838//divalent metal ion transport;GO:0006897//endocytosis;GO:0006935//chemotaxis;GO:0002260//lymphocyte homeostasis;GO:0006952//defense r…	gi|41055464|ref|NP_957408.1|/0/coronin-1A [Danio rerio]
ENSDART00000145203	677	5	92	1.79886	30.5975	4.08826	Up	2.26058e-05	0.000152098	cdna:novel chromosome:Zv9:16:29821937:29829179:1 gene:ENSDARG00000094881	-	-	-	gi|125839699|ref|XP_706145.2|/4.91733e-32/PREDICTED: hypothetical protein [Danio rerio]
ENSDART00000122692	1647	15	276	2.21826	37.7313	4.08826	Up	4.1297e-08	4.02378e-07	cdna:novel chromosome:Zv9:8:56156058:56170545:1 gene:ENSDARG00000086057	GO:0031224//intrinsic to membrane	GO:0005488//binding;GO:0004888//transmembrane receptor activity	GO:0050896//response to stimulus;GO:0001525//angiogenesis;GO:0023052;GO:0048562//embryonic organ morphogenesis;GO:0060600	gi|45387803|ref|NP_991260.1|/0/plexin D1 [Danio rerio]
ENSDART00000100808	1848	22	404	2.89959	49.2227	4.0854	Up	3.71048e-10	4.49395e-09	cdna:known chromosome:Zv9:7:21176760:21184134:1 gene:ENSDARG00000069335	GO:0044446;GO:0043232;GO:0005634//nucleus	GO:0003677//DNA binding	GO:0006915//apoptosis;GO:0051716//cellular response to stimulus;GO:0050776//regulation of immune response;GO:0002520//immune system development;GO:0051179//localization;GO:0016043//cellular component organization;GO:0006351//transcription, DNA-dependent;GO:0060255;GO:0030154//cell differentiation;GO:0048523//negative regulation of cellular process;GO:0065008;GO:0046649//lymphocyte activation;GO:0…	gi|125820982|ref|XP_001333002.1|/0/PREDICTED: B-cell CLL/lymphoma 6, member B-like [Danio rerio]
ENSDART00000027612	4974	3	55	0.146903	2.48968	4.08302	Up	6.5223e-05	0.000400822	cdna:known chromosome:Zv9:10:20104115:20135113:1 gene:ENSDARG00000005540	GO:0005635//nuclear envelope	GO:0017016//Ras GTPase binding;GO:0022892	GO:0050658//RNA transport;GO:0051169//nuclear transport;GO:0006605//protein targeting	gi|190194250|ref|NP_001121702.1|/0/exportin-7 [Danio rerio]
ENSDART00000012414	2852	76	1355	6.49052	106.974	4.04277	Up	0	0	cdna:known scaffold:Zv9:Zv9_scaffold3563:195807:232099:-1 gene:ENSDARG00000013657	GO:0043231//intracellular membrane-bounded organelle	GO:0019904//protein domain specific binding;GO:0019887//protein kinase regulator activity	GO:0000165//MAPKKK cascade;GO:0033673//negative regulation of kinase activity	gi|47087449|ref|NP_998623.1|/0/SH3 domain-binding protein 5 [Danio rerio]
ENSDART00000032603	879	135	2377	37.4077	608.873	4.02474	Up	1.3789e-13	2.42379e-12	cdna:known chromosome:Zv9:6:40509086:40514065:-1 gene:ENSDARG00000026655	GO:0031224//intrinsic to membrane	GO:0004871//signal transducer activity	GO:0030218//erythrocyte differentiation	gi|54400566|ref|NP_001006032.1|/4.32191e-94/translocator protein [Danio rerio]
ENSDART00000036452	1180	4	70	0.825646	13.3568	4.01591	Up	3.91072e-05	0.000250921	cdna:known chromosome:Zv9:2:56673949:56688176:1 gene:ENSDARG00000023324	GO:0043231//intracellular membrane-bounded organelle;GO:0031410//cytoplasmic vesicle;GO:0016020//membrane	GO:0017111//nucleoside-triphosphatase activity;GO:0032561//guanyl ribonucleotide binding	GO:0006810//transport;GO:0035556;GO:0009207	gi|50540176|ref|NP_001002555.1|/1.22811e-119/ras-related protein Rab-11B [Danio rerio]
ENSDART00000082920	2547	14	241	1.3388	21.3047	3.99216	Up	8.01382e-08	7.56187e-07	cdna:known chromosome:Zv9:3:59599103:59662675:-1 gene:ENSDARG00000059567	-	GO:0005488//binding	GO:0001667//ameboidal cell migration	gi|292612188|ref|XP_002661331.1|/0/PREDICTED: protein tyrosine phosphatase, non-receptor type 13-like, partial [Danio rerio]
ENSDART00000055099	1372	2	34	0.355052	5.57971	3.97409	Up	0.000107037	0.000625967	cdna:known chromosome:Zv9:23:4072976:4121579:1 gene:ENSDARG00000037815	GO:0031224//intrinsic to membrane;GO:0000139//Golgi membrane	GO:0043169//cation binding;GO:0016758//transferase activity, transferring hexosyl groups	GO:0006029//proteoglycan metabolic process;GO:0048856//anatomical structure development;GO:0030509//BMP signaling pathway;GO:0009798//axis specification;GO:0006487//protein amino acid N-linked glycosylation	gi|190339548|gb|AAI63615.1|/0/UDP-Gal:betaGlcNAc beta 1,4- galactosyltransferase, polypeptide 5 [Danio rerio]
ENSDART00000134247	1805	96	1629	12.9542	203.203	3.97143	Up	0	0	cdna:known chromosome:Zv9:18:36726166:36733954:1 gene:ENSDARG00000095019	GO:0043231//intracellular membrane-bounded organelle;GO:0032991//macromolecular complex	GO:0046914//transition metal ion binding;GO:0003676//nucleic acid binding	GO:0045638//negative regulation of myeloid cell differentiation;GO:0001944//vasculature development	gi|18858983|ref|NP_571186.1|/8.51929e-92/rhombotin-2 [Danio rerio]
ENSDART00000093150	1644	3	50	0.444463	6.84786	3.94552	Up	6.5223e-05	0.000399498	cdna:novel scaffold:Zv9:Zv9_NA897:1069:11638:-1 gene:ENSDARG00000018406	GO:0016021//integral to membrane	GO:0016787//hydrolase activity;GO:0004888//transmembrane receptor activity	GO:0019538//protein metabolic process;GO:0006875//cellular metal ion homeostasis	gi|79154036|gb|AAI07970.1|/1.42622e-106/Tfr2 protein [Danio rerio]
ENSDART00000109825	1388	7	116	1.22836	18.8172	3.93725	Up	7.00752e-06	5.10118e-05	cdna:known chromosome:Zv9:15:46763354:46770892:1 gene:ENSDARG00000075664	GO:0031090//organelle membrane;GO:0044425//membrane part	GO:0016628//oxidoreductase activity, acting on the CH-CH group of donors, NAD or NADP as acceptor	GO:0008202//steroid metabolic process	gi|292621869|ref|XP_002664803.1|/0/PREDICTED: lamin-B receptor-like [Danio rerio]
ENSDART00000088419	1701	2	33	0.286379	4.36814	3.93102	Up	0.000107067	0.000626012	cdna:novel chromosome:Zv9:22:17733509:17745380:1 gene:ENSDARG00000061738	GO:0031224//intrinsic to membrane;GO:0005764//lysosome;GO:0031982//vesicle;GO:0031090//organelle membrane	GO:0046914//transition metal ion binding;GO:0019787//small conjugating protein ligase activity	GO:0016192//vesicle-mediated transport;GO:0032446//protein modification by small protein conjugation	gi|123909876|sp|Q1LVZ2.1|MARH2_DANRE/1.51651e-135/RecName: Full=E3 ubiquitin-protein ligase MARCH2; AltName: Full=Membrane-associated RING finger protein 2; AltName: Full=Membrane-associated RING-CH protein II; Short=MARCH-II
ENSDART00000134386	1663	2	33	0.292923	4.46795	3.93102	Up	0.000107067	0.000625881	cdna:novel chromosome:Zv9:5:70678049:70717855:-1 gene:ENSDARG00000059472	GO:0031252//cell leading edge;GO:0044444//cytoplasmic part	GO:0008047//enzyme activator activity;GO:0019904//protein domain specific binding	GO:0035556;GO:0043087//regulation of GTPase activity;GO:0009966//regulation of signal transduction	gi|118083500|ref|XP_416566.2|/1.09e-162/PREDICTED: similar to Cdc42 GTPase-activating protein [Gallus gallus]
ENSDART00000132439	792	9	148	2.76779	42.0749	3.92615	Up	2.03828e-06	1.59573e-05	cdna:novel chromosome:Zv9:20:6686778:6688649:-1 gene:ENSDARG00000095130	-	-	-	gi|77403696|dbj|BAE46430.1|/1.10432e-15/reverse transcriptase [Danio rerio]
ENSDART00000099824	2231	9	148	0.982559	14.9365	3.92615	Up	2.03828e-06	1.59529e-05	cdna:known chromosome:Zv9:6:3522792:3525022:1 gene:ENSDARG00000058675	-	GO:0016791//phosphatase activity	GO:0008152//metabolic process	gi|162139012|ref|NP_001104699.1|/4.11996e-139/pyridoxal phosphate phosphatase PHOSPHO2 [Danio rerio]
ENSDART00000142688	1203	3	49	0.607395	9.171	3.91637	Up	6.5223e-05	0.000401621	cdna:novel chromosome:Zv9:9:36048850:36053285:1 gene:ENSDARG00000094012	-	-	-	gi|169159006|emb|CAQ14571.1|/1.23555e-74/novel protein [Danio rerio]
ENSDART00000130819	6414	88	1434	3.34172	50.3392	3.91302	Up	0	0	cdna:known chromosome:Zv9:16:45055583:45074680:-1 gene:ENSDARG00000025200	GO:0005743//mitochondrial inner membrane	GO:0050662//coenzyme binding;GO:0016634	GO:0006779//porphyrin biosynthetic process	gi|158254356|gb|AAI54349.1|/0/Protoporphyrinogen oxidase [Danio rerio]
ENSDART00000082466	1980	5	80	0.615064	9.09727	3.88662	Up	2.26058e-05	0.000151548	cdna:known chromosome:Zv9:19:951750:968390:1 gene:ENSDARG00000059363	GO:0009986//cell surface;GO:0044459//plasma membrane part;GO:0043235//receptor complex;GO:0016021//integral to membrane;GO:0044444//cytoplasmic part	GO:0030247//polysaccharide binding;GO:0005160//transforming growth factor beta receptor binding;GO:0042802//identical protein binding;GO:0005024//transforming growth factor beta receptor activity;GO:0019901//protein kinase binding;GO:0019838//growth factor binding;GO:0046983//protein dimerization activity	GO:0048704//embryonic skeletal system morphogenesis;GO:0010467//gene expression;GO:0007178//transmembrane receptor protein serine/threonine kinase signaling pathway;GO:0008284//positive regulation of cell proliferation;GO:0043416//regulation of skeletal muscle tissue regeneration;GO:0007162//negative regulation of cell adhesion;GO:0007423//sensory organ development;GO:0031667//response to nutrien…	gi|194221531|ref|XP_001490980.2|/2.53922e-169/PREDICTED: TGF beta receptor type II [Equus caballus]
ENSDART00000083063	2643	175	2763	16.1271	235.38	3.86743	Up	2.52686e-13	4.28718e-12	cdna:known chromosome:Zv9:22:16757547:16767302:1 gene:ENSDARG00000019930	GO:0000785//chromatin;GO:0016585//chromatin remodeling complex	GO:0030528//transcription regulator activity;GO:0001071;GO:0010843//promoter binding;GO:0019899//enzyme binding	GO:0006461//protein complex assembly;GO:0035162//embryonic hemopoiesis;GO:0048821//erythrocyte development;GO:0030858//positive regulation of epithelial cell differentiation;GO:0045639//positive regulation of myeloid cell differentiation;GO:0010551//regulation of gene-specific transcription from RNA polymerase II promoter;GO:0009887//organ morphogenesis;GO:0048514//blood vessel morphogenesis;GO:0…	gi|55742470|ref|NP_998402.1|/3.44787e-172/T-cell acute lymphocytic leukemia protein 1 homolog [Danio rerio]
ENSDART00000048831	1426	40	630	6.83213	99.4735	3.8639	Up	6.21724e-14	1.17372e-12	cdna:known chromosome:Zv9:10:36288521:36298788:1 gene:ENSDARG00000030914	GO:0031224//intrinsic to membrane	-	-	gi|131889604|ref|NP_001076452.1|/0/transmembrane protein 120A [Danio rerio]
ENSDART00000122468	2064	12	187	1.41608	20.3994	3.84856	Up	2.97846e-07	2.61195e-06	cdna:known chromosome:Zv9:3:7791025:7806093:-1 gene:ENSDARG00000091679	-	GO:0005488//binding	-	gi|167555041|ref|NP_001107936.1|/0/zinc finger protein 709 [Danio rerio]
ENSDART00000082914	1275	6	93	1.14619	16.4233	3.84082	Up	1.27146e-05	8.92846e-05	cdna:known chromosome:Zv9:15:2964511:3054686:-1 gene:ENSDARG00000074913	-	-	GO:0048856//anatomical structure development;GO:0007275//multicellular organismal development	gi|112418686|gb|AAI22179.1|/9.14638e-116/Zgc:153184 [Danio rerio]
ENSDART00000036854	2733	40	618	3.56481	50.9138	3.83616	Up	6.21724e-14	1.17452e-12	cdna:known chromosome:Zv9:19:25837954:25912920:-1 gene:ENSDARG00000008503	-	GO:0005488//binding	-	gi|148725554|emb|CAN87956.1|/0/glucocorticoid induced transcript 1 [Danio rerio]
ENSDART00000066164	2019	21	324	2.53337	36.1323	3.83416	Up	7.30534e-10	8.61888e-09	cdna:known chromosome:Zv9:11:6078304:6083052:-1 gene:ENSDARG00000045003	-	-	-	gi|148236283|ref|NP_001025415.3|/0/vessel-specific 1 [Danio rerio]
ENSDART00000008215	2743	40	616	3.55181	50.564	3.83148	Up	6.21724e-14	1.17692e-12	cdna:known chromosome:Zv9:8:11382686:11472661:1 gene:ENSDARG00000006508	GO:0031254//trailing edge	GO:0016307//phosphatidylinositol phosphate kinase activity;GO:0032559//adenyl ribonucleotide binding	GO:0046488//phosphatidylinositol metabolic process;GO:0006796//phosphate metabolic process	gi|52219004|ref|NP_001004579.1|/0/phosphatidylinositol-4-phosphate 5-kinase type-1 beta [Danio rerio]
ENSDART00000113727	4341	8	123	0.448865	6.37972	3.82914	Up	3.80254e-06	2.87184e-05	cdna:known chromosome:Zv9:9:30080798:30095537:1 gene:ENSDARG00000075285	GO:0016020//membrane	GO:0017111//nucleoside-triphosphatase activity;GO:0032561//guanyl ribonucleotide binding;GO:0005515//protein binding	GO:0007264//small GTPase mediated signal transduction;GO:0007010//cytoskeleton organization;GO:0009207;GO:0048513//organ development	gi|292617686|ref|XP_002663435.1|/3.12356e-104/PREDICTED: si:rp71-1n18.3 [Danio rerio]
ENSDART00000092324	2950	21	322	1.73386	24.5765	3.82522	Up	7.30534e-10	8.60792e-09	cdna:known chromosome:Zv9:1:4998836:5022269:1 gene:ENSDARG00000063297	GO:0031306//intrinsic to mitochondrial outer membrane	GO:0032559//adenyl ribonucleotide binding;GO:0005506//iron ion binding;GO:0046915//transition metal ion transmembrane transporter activity;GO:0042626//ATPase activity, coupled to transmembrane movement of substances	GO:0015691//cadmium ion transport;GO:0034641//cellular nitrogen compound metabolic process;GO:0051181//cofactor transport;GO:0006778//porphyrin metabolic process;GO:0009636//response to toxin	gi|160774213|gb|AAI55342.1|/0/Abcb6 protein [Danio rerio]
ENSDART00000020425	3597	4	61	0.270854	3.81835	3.81736	Up	3.91072e-05	0.000250863	cdna:known chromosome:Zv9:15:22625410:22696300:-1 gene:ENSDARG00000005368	GO:0044464//cell part	-	GO:0001944//vasculature development	gi|45644823|gb|AAS73147.1|/0/CD146 [Danio rerio]
ENSDART00000080875	1427	11	167	1.87752	26.3499	3.8109	Up	5.69568e-07	4.80684e-06	cdna:novel chromosome:Zv9:8:14147443:14157973:-1 gene:ENSDARG00000058100	GO:0043231//intracellular membrane-bounded organelle;GO:0016021//integral to membrane	GO:0016758//transferase activity, transferring hexosyl groups	GO:0006464//protein modification process	gi|158534009|ref|NP_001103580.1|/0/beta-3-galactosyltransferase-like [Danio rerio]
ENSDART00000142855	3080	2	30	0.158159	2.19309	3.79352	Up	0.000107401	0.000627701	cdna:known chromosome:Zv9:5:43898954:43915915:1 gene:ENSDARG00000006939	GO:0043231//intracellular membrane-bounded organelle;GO:0043234//protein complex	GO:0030528//transcription regulator activity;GO:0001071	GO:0003002;GO:0009888//tissue development;GO:0016055//Wnt receptor signaling pathway;GO:0006357//regulation of transcription from RNA polymerase II promoter;GO:0048513//organ development;GO:0001704//formation of primary germ layer	gi|169154658|emb|CAQ15625.1|/0/T-box gene 6 [Danio rerio]
ENSDART00000129531	681	2	30	0.715317	9.91883	3.79352	Up	0.000107401	0.000627569	cdna:known chromosome:Zv9:23:37831763:37862828:1 gene:ENSDARG00000088187	-	-	-	gi|292627198|ref|XP_002666566.1|/1.48931e-76/PREDICTED: Ankyrin repeat domain-containing protein 57-like [Danio rerio]
ENSDART00000111665	2679	4	60	0.363666	5.04272	3.79352	Up	3.91072e-05	0.000251095	cdna:known chromosome:Zv9:25:38475265:38488098:-1 gene:ENSDARG00000016579	-	-	GO:0006796//phosphate metabolic process	gi|292629117|ref|XP_002667259.1|/0/PREDICTED: tenascin XB-like, partial [Danio rerio]
ENSDART00000092733	1837	8	119	1.06071	14.5856	3.78144	Up	3.80254e-06	2.8695e-05	cdna:known chromosome:Zv9:25:6401103:6411323:1 gene:ENSDARG00000063456	-	-	-	gi|115528138|gb|AAI24725.1|/0/LOC570651 protein [Danio rerio]
ENSDART00000150148	1938	2	29	0.251358	3.36923	3.74461	Up	0.000107726	0.000629337	cdna:known chromosome:Zv9:7:29962009:29984243:-1 gene:ENSDARG00000054423	GO:0016021//integral to membrane;GO:0044459//plasma membrane part	GO:0005275//amine transmembrane transporter activity;GO:0015291//secondary active transmembrane transporter activity	GO:0019752//carboxylic acid metabolic process;GO:0002376//immune system process;GO:0006807//nitrogen compound metabolic process;GO:0007599//hemostasis;GO:0065003;GO:0006865//amino acid transport	gi|66472586|ref|NP_001018310.1|/0/Y+L amino acid transporter 2 [Danio rerio]
ENSDART00000056639	1239	2	29	0.393165	5.27003	3.74461	Up	0.000107726	0.000629205	cdna:known chromosome:Zv9:2:32212087:32223025:-1 gene:ENSDARG00000038784	GO:0016020//membrane	-	GO:0006915//apoptosis;GO:0007399//nervous system development	gi|61806602|ref|NP_001013536.1|/1.33749e-156/fas apoptotic inhibitory molecule 2 [Danio rerio]
ENSDART00000111295	1122	8	115	1.73665	23.0776	3.73212	Up	3.80254e-06	2.87574e-05	cdna:known scaffold:Zv9:Zv9_NA276:15950:66927:1 gene:ENSDARG00000074042	GO:0005903//brush border;GO:0043231//intracellular membrane-bounded organelle;GO:0044459//plasma membrane part;GO:0005815//microtubule organizing center;GO:0005902//microvillus	GO:0031690;GO:0019904//protein domain specific binding;GO:0019899//enzyme binding;GO:0016247//channel regulator activity	GO:0007172//signal complex assembly;GO:0002028//regulation of sodium ion transport;GO:0044057;GO:0007010//cytoskeleton organization;GO:0007200//activation of phospholipase C activity by G-protein coupled receptor protein signaling pathway coupled to IP3 second messenger;GO:0030031//cell projection assembly;GO:0008104//protein localization;GO:0046717//acid secretion;GO:0007189//activation of adeny…	gi|39795616|gb|AAH64290.1|/3.21746e-106/Slc9a3r2 protein [Danio rerio]
ENSDART00000076481	2047	6	86	0.713919	9.45948	3.72793	Up	1.27146e-05	8.9172e-05	cdna:known chromosome:Zv9:17:29255077:29272820:-1 gene:ENSDARG00000054302	GO:0005769//early endosome;GO:0010008//endosome membrane	GO:0032561//guanyl ribonucleotide binding;GO:0017111//nucleoside-triphosphatase activity;GO:0046872//metal ion binding;GO:0032559//adenyl ribonucleotide binding	GO:0070848//response to growth factor stimulus;GO:0001934//positive regulation of protein amino acid phosphorylation;GO:0009207;GO:0051259//protein oligomerization;GO:0016197//endosome transport;GO:0006897//endocytosis	gi|189530994|ref|XP_698033.3|/0/PREDICTED: im:7147183 [Danio rerio]
ENSDART00000031535	1090	91	1286	20.3344	265.645	3.70751	Up	0	0	cdna:known chromosome:Zv9:15:31799547:31804780:-1 gene:ENSDARG00000022934	GO:0016020//membrane;GO:0031981//nuclear lumen	GO:0032561//guanyl ribonucleotide binding;GO:0017111//nucleoside-triphosphatase activity	GO:0035556;GO:0045444//fat cell differentiation	gi|41053642|ref|NP_957154.1|/3.78543e-104/ADP-ribosylation factor-like 4 [Danio rerio]
ENSDART00000045253	2691	34	479	3.07738	40.0782	3.70304	Up	2.14496e-13	3.68875e-12	cdna:known chromosome:Zv9:7:75151088:75172476:-1 gene:ENSDARG00000026376	GO:0043231//intracellular membrane-bounded organelle;GO:0044444//cytoplasmic part;GO:0042598//vesicular fraction	GO:0043169//cation binding;GO:0003729//mRNA binding;GO:0051536//iron-sulfur cluster binding;GO:0016836//hydro-lyase activity	GO:0006412//translation;GO:0010039//response to iron ion;GO:0006875//cellular metal ion homeostasis;GO:0072350;GO:0009060//aerobic respiration;GO:0007275//multicellular organismal development;GO:0022600//digestive system process	gi|77993336|ref|NP_001030155.1|/0/cytoplasmic aconitate hydratase [Danio rerio]
ENSDART00000077549	1609	39	549	5.9037	76.825	3.70189	Up	6.83898e-14	1.28239e-12	cdna:known chromosome:Zv9:5:34040502:34062017:-1 gene:ENSDARG00000055229	GO:0043005//neuron projection;GO:0000139//Golgi membrane;GO:0044430//cytoskeletal part;GO:0030141//secretory granule;GO:0044459//plasma membrane part	GO:0046872//metal ion binding;GO:0004860//protein kinase inhibitor activity	GO:0017157//regulation of exocytosis;GO:0048017//inositol lipid-mediated signaling;GO:0031175//neuron projection development;GO:0050804//regulation of synaptic transmission;GO:0032413	gi|220941689|emb|CAX15430.1|/1.48279e-92/frequenin homolog a (Drosophila) [Danio rerio]
ENSDART00000083359	2353	16	225	1.6562	21.5302	3.70041	Up	2.12062e-08	2.1366e-07	cdna:novel chromosome:Zv9:5:14630172:14671653:1 gene:ENSDARG00000059729	GO:0031224//intrinsic to membrane;GO:0043231//intracellular membrane-bounded organelle;GO:0044444//cytoplasmic part	GO:0019842//vitamin binding;GO:0030528//transcription regulator activity;GO:0008289//lipid binding;GO:0030234//enzyme regulator activity;GO:0016740//transferase activity	GO:0006355//regulation of transcription, DNA-dependent;GO:0051234//establishment of localization;GO:0010893//positive regulation of steroid biosynthetic process	gi|153791996|ref|NP_001093463.1|/0/SEC14-like protein 3 [Danio rerio]
ENSDART00000130742	1368	78	1094	13.8875	180.06	3.69662	Up	0	0	cdna:known chromosome:Zv9:11:38471042:38507814:1 gene:ENSDARG00000043376	GO:0044421//extracellular region part	GO:0046872//metal ion binding	GO:0016477//cell migration;GO:0001944//vasculature development	gi|94536691|ref|NP_001035475.1|/5.62671e-159/epidermal growth factor-like protein 7 [Danio rerio]
ENSDART00000091818	4647	4	56	0.209654	2.71333	3.69398	Up	3.91072e-05	0.000251269	cdna:known chromosome:Zv9:17:8028605:8049468:1 gene:ENSDARG00000063056	GO:0044424//intracellular part	GO:0005488//binding;GO:0001071	GO:0006351//transcription, DNA-dependent;GO:0031667//response to nutrient levels;GO:0050794//regulation of cellular process	gi|125841357|ref|XP_691107.2|/0/PREDICTED: tubby like protein 4-like isoform 2 [Danio rerio]
ENSDART00000121754	1077	2	28	0.452304	5.85368	3.69398	Up	0.000108313	0.000632367	cdna:known chromosome:Zv9:7:62531495:62543998:-1 gene:ENSDARG00000078437	-	-	-	gi|47209789|emb|CAF91773.1|/8.42394e-48/unnamed protein product [Tetraodon nigroviridis]
ENSDART00000047308	2440	3	42	0.299466	3.87566	3.69398	Up	6.5225e-05	0.000399246	cdna:novel chromosome:Zv9:20:2161027:2225319:1 gene:ENSDARG00000025983	-	-	-	gi|189532838|ref|XP_684161.3|/0/PREDICTED: si:ch211-45m15.2 [Danio rerio]
ENSDART00000137692	433	3	42	1.68752	21.8398	3.69398	Up	6.5225e-05	0.000399334	cdna:novel chromosome:Zv9:5:43890403:43891099:-1 gene:ENSDARG00000095304	-	-	-	-
ENSDART00000064657	1526	3	42	0.478831	6.197	3.69398	Up	6.5225e-05	0.000399159	cdna:known chromosome:Zv9:17:7567512:7573085:-1 gene:ENSDARG00000044039	GO:0044464//cell part	GO:0005515//protein binding	GO:0016044//cellular membrane organization;GO:0015031//protein transport	gi|47086215|ref|NP_998075.1|/5.1826e-140/syntaxin-11 [Danio rerio]
ENSDART00000123937	3511	2	28	0.138744	1.79562	3.69398	Up	0.000108313	0.000632234	cdna:known chromosome:Zv9:15:29538558:29682484:1 gene:ENSDARG00000028793	GO:0043231//intracellular membrane-bounded organelle	GO:0046872//metal ion binding;GO:0019899//enzyme binding;GO:0019904//protein domain specific binding;GO:0032559//adenyl ribonucleotide binding;GO:0004702//receptor signaling protein serine/threonine kinase activity	GO:0016055//Wnt receptor signaling pathway;GO:0042501//serine phosphorylation of STAT protein;GO:0006351//transcription, DNA-dependent;GO:0007178//transmembrane receptor protein serine/threonine kinase signaling pathway	gi|189528983|ref|XP_691913.3|/0/PREDICTED: nemo like kinase, type 2 isoform 2 [Danio rerio]
ENSDART00000009367	3149	4	56	0.309388	4.00407	3.69398	Up	3.91072e-05	0.000251153	cdna:known chromosome:Zv9:7:18817302:18859354:1 gene:ENSDARG00000001234	GO:0000267//cell fraction;GO:0044424//intracellular part;GO:0016020//membrane	GO:0030695//GTPase regulator activity;GO:0004672//protein kinase activity;GO:0032559//adenyl ribonucleotide binding	GO:0016192//vesicle-mediated transport;GO:0000165//MAPKKK cascade;GO:0002376//immune system process;GO:0006464//protein modification process	gi|94536649|ref|NP_001035448.1|/0/mitogen-activated protein kinase kinase kinase kinase 2-like [Danio rerio]
ENSDART00000078464	1561	5	70	0.780159	10.0968	3.69398	Up	2.26058e-05	0.000151768	cdna:known chromosome:Zv9:12:48470089:48487060:1 gene:ENSDARG00000056058	GO:0005624//membrane fraction;GO:0005789//endoplasmic reticulum membrane;GO:0031674//I band;GO:0034703//cation channel complex	GO:0004871//signal transducer activity;GO:0051018//protein kinase A binding;GO:0046872//metal ion binding;GO:0005218//intracellular ligand-gated calcium channel activity	GO:0006941//striated muscle contraction;GO:0010880//regulation of release of sequestered calcium ion into cytosol by sarcoplasmic reticulum;GO:0008629//induction of apoptosis by intracellular signals;GO:0010038//response to metal ion;GO:0006950//response to stress;GO:0014074//response to purine;GO:0009593//detection of chemical stimulus;GO:0031667//response to nutrient levels	gi|311271122|ref|XP_001924803.2|/3.89601e-82/PREDICTED: LOW QUALITY PROTEIN: ryanodine receptor 2, partial [Sus scrofa]
ENSDART00000102583	2706	57	790	5.13054	65.7334	3.67944	Up	2.88658e-15	6.08106e-14	cdna:known chromosome:Zv9:19:44176519:44191305:-1 gene:ENSDARG00000070094	GO:0019898//extrinsic to membrane;GO:0048770;GO:0005626//insoluble fraction	GO:0005515//protein binding	GO:0016192//vesicle-mediated transport	gi|148725812|emb|CAK10706.2|/0/novel protein similar to vertebrate synaptotagmin-like 1 (SYTL1, zgc:152940) [Danio rerio]
ENSDART00000016267	1203	48	658	9.71832	123.153	3.66361	Up	6.9944e-14	1.30537e-12	cdna:known chromosome:Zv9:7:75311745:75322222:-1 gene:ENSDARG00000014836	-	-	-	gi|57164644|gb|AAW34265.1|/0/KIAA0650-like protein [Danio rerio]
ENSDART00000115051	2761	5	68	0.441082	5.54535	3.65216	Up	2.26058e-05	0.000151621	cdna:known chromosome:Zv9:15:22841279:22861690:-1 gene:ENSDARG00000078068	GO:0031224//intrinsic to membrane	GO:0017111//nucleoside-triphosphatase activity;GO:0042802//identical protein binding;GO:0046983//protein dimerization activity;GO:0032559//adenyl ribonucleotide binding	GO:0030301//cholesterol transport;GO:0009207	gi|162138994|ref|NP_001104682.1|/0/ATP-binding cassette, sub-family G (WHITE), member 4b [Danio rerio]
ENSDART00000091370	2893	2	27	0.168383	2.10137	3.64151	Up	0.000109369	0.000637196	cdna:known chromosome:Zv9:6:8162612:8184976:1 gene:ENSDARG00000062884	GO:0043231//intracellular membrane-bounded organelle;GO:0044444//cytoplasmic part	GO:0043169//cation binding;GO:0019900//kinase binding;GO:0032559//adenyl ribonucleotide binding;GO:0004702//receptor signaling protein serine/threonine kinase activity	GO:0000187//activation of MAPK activity;GO:0009612//response to mechanical stimulus	gi|68361880|ref|XP_686613.1|/0/PREDICTED: mitogen-activated protein kinase kinase kinase 1-like [Danio rerio]
ENSDART00000106198	3770	3	40	0.193819	2.38894	3.62359	Up	6.523e-05	0.000399101	cdna:known chromosome:Zv9:14:21942808:22001855:1 gene:ENSDARG00000071697	-	-	-	gi|37589308|gb|AAH59204.1|/0/Zgc:66433 [Danio rerio]
ENSDART00000139862	1381	5	66	0.881845	10.7606	3.60909	Up	2.26058e-05	0.000151841	cdna:known chromosome:Zv9:5:29941803:29952019:1 gene:ENSDARG00000068262	GO:0044431//Golgi apparatus part;GO:0016021//integral to membrane	-	GO:0014706//striated muscle tissue development;GO:0007275//multicellular organismal development;GO:0006810//transport	gi|123226056|emb|CAM16773.1|/3.82315e-38/novel protein similar to rodent vesicle-associated membrane protein 5 (VAMP5) [Danio rerio]
ENSDART00000076423	2811	2	26	0.173295	2.08257	3.58706	Up	0.000111266	0.000646624	cdna:known chromosome:Zv9:13:32964111:33019619:1 gene:ENSDARG00000054253	-	-	GO:0032501//multicellular organismal process	gi|220679660|emb|CAX12979.1|/0/novel protein similar to H.sapiens SOBP, sine oculis binding protein homolog (Drosophila) (SOBP) [Danio rerio]
ENSDART00000111704	1911	2	26	0.254909	3.06337	3.58706	Up	0.000111266	0.000646489	cdna:known chromosome:Zv9:6:53243724:53286441:1 gene:ENSDARG00000079540	-	-	-	gi|297671245|ref|XP_002813756.1|/0/PREDICTED: voltage-dependent calcium channel subunit alpha-2/delta-2-like isoform 1 [Pongo abelii]
ENSDART00000125622	1083	2	26	0.449798	5.40544	3.58706	Up	0.000111266	0.000646759	cdna:known chromosome:Zv9:17:31655998:31664237:1 gene:ENSDARG00000090753	-	-	-	gi|221044136|dbj|BAH13745.1|/5.66029e-68/unnamed protein product [Homo sapiens]
ENSDART00000059478	1980	5	65	0.615064	7.39153	3.58706	Up	2.26058e-05	0.000152025	cdna:novel chromosome:Zv9:10:317530:322148:1 gene:ENSDARG00000040621	GO:0016020//membrane	-	GO:0042130//negative regulation of T cell proliferation;GO:0010467//gene expression	gi|292617902|ref|XP_001920576.2|/0/PREDICTED: glycoprotein A repetitions predominant-like [Danio rerio]
ENSDART00000127638	4939	139	1779	6.85475	81.1005	3.56453	Up	8.59312e-14	1.57936e-12	cdna:known chromosome:Zv9:22:2373493:2417919:-1 gene:ENSDARG00000088554	GO:0044444//cytoplasmic part	GO:0043169//cation binding;GO:0016814//hydrolase activity, acting on carbon-nitrogen (but not peptide) bonds, in cyclic amidines	GO:0009112;GO:0009127//purine nucleoside monophosphate biosynthetic process	gi|292625913|ref|XP_002666175.1|/0/PREDICTED: adenosine monophosphate deaminase 2 (isoform L)-like [Danio rerio]
ENSDART00000126985	1884	5	63	0.646405	7.52915	3.54198	Up	2.26058e-05	0.000152172	cdna:known chromosome:Zv9:5:6774080:6960883:1 gene:ENSDARG00000086153	GO:0044429//mitochondrial part	GO:0043169//cation binding;GO:0004470//malic enzyme activity;GO:0000166//nucleotide binding	GO:0043648//dicarboxylic acid metabolic process	gi|237681177|ref|NP_001003627.2|/0/NAD-dependent malic enzyme, mitochondrial [Danio rerio]
ENSDART00000056655	1625	312	3926	46.7646	543.981	3.54007	Up	0	0	cdna:known chromosome:Zv9:2:33044397:33046563:1 gene:ENSDARG00000038792	GO:0043231//intracellular membrane-bounded organelle	GO:0003676//nucleic acid binding;GO:0046914//transition metal ion binding	GO:0006355//regulation of transcription, DNA-dependent;GO:0030099//myeloid cell differentiation	gi|18858935|ref|NP_571798.1|/0/Kruppel-like factor 4 [Danio rerio]
ENSDART00000122516	2580	2	25	0.18881	2.18176	3.53048	Up	0.000114666	0.00066513	cdna:known chromosome:Zv9:10:7783983:7803832:-1 gene:ENSDARG00000030498	GO:0043235//receptor complex;GO:0005887//integral to plasma membrane	GO:0005102//receptor binding;GO:0004896//cytokine receptor activity;GO:0019838//growth factor binding	GO:0009966//regulation of signal transduction;GO:0044238//primary metabolic process;GO:0044260;GO:0007259//JAK-STAT cascade;GO:0019221//cytokine-mediated signaling pathway;GO:0010646//regulation of cell communication;GO:0048522//positive regulation of cellular process;GO:0065008;GO:0051239	gi|226237496|dbj|BAH47260.1|/0/gp130 [Danio rerio]
ENSDART00000126947	1766	25	312	3.44798	39.7787	3.52817	Up	4.87764e-11	6.40101e-10	cdna:known chromosome:Zv9:3:61141774:61187074:-1 gene:ENSDARG00000089414	-	-	-	gi|292612198|ref|XP_001343199.3|/1.78698e-86/PREDICTED: hypothetical protein, partial [Danio rerio]
ENSDART00000035737	693	90	1106	31.6319	359.342	3.50591	Up	0	0	cdna:known chromosome:Zv9:11:268489:273356:-1 gene:ENSDARG00000024295	GO:0044464//cell part	GO:0022890//inorganic cation transmembrane transporter activity	GO:0030097//hemopoiesis;GO:0051234//establishment of localization;GO:0010038//response to metal ion	gi|94536625|ref|NP_001035460.1|/1.92633e-127/natural resistance-associated macrophage protein 2 [Danio rerio]
ENSDART00000111497	2562	4	49	0.380274	4.30629	3.50133	Up	3.91074e-05	0.000250749	cdna:known chromosome:Zv9:6:57442386:57482006:-1 gene:ENSDARG00000074903	GO:0016020//membrane;GO:0043231//intracellular membrane-bounded organelle;GO:0031982//vesicle;GO:0005626//insoluble fraction;GO:0044444//cytoplasmic part	GO:0042379//chemokine receptor binding;GO:0019787//small conjugating protein ligase activity	GO:0000209//protein polyubiquitination;GO:0002666//positive regulation of T cell tolerance induction;GO:0016579//protein deubiquitination;GO:0043409//negative regulation of MAPKKK cascade;GO:0051707//response to other organism;GO:0030260//entry into host cell;GO:0001818//negative regulation of cytokine production;GO:0042130//negative regulation of T cell proliferation;GO:0043433//negative regulat…	gi|126291725|ref|XP_001381388.1|/0/PREDICTED: similar to ubiquitin protein ligase [Monodelphis domestica]
ENSDART00000032399	7185	73	883	2.47464	27.6707	3.48307	Up	0	0	cdna:known chromosome:Zv9:12:4172323:4234230:-1 gene:ENSDARG00000061809	GO:0044464//cell part	GO:0016772//transferase activity, transferring phosphorus-containing groups;GO:0005488//binding	GO:0009987//cellular process;GO:0051179//localization;GO:0008152//metabolic process	gi|292619277|ref|XP_002663934.1|/0/PREDICTED: hypothetical protein [Danio rerio]
ENSDART00000123768	1734	2	24	0.280929	3.11637	3.47159	Up	0.000120741	0.000698037	cdna:known chromosome:Zv9:20:1769023:1861243:1 gene:ENSDARG00000087250	GO:0005604//basement membrane;GO:0044464//cell part	-	GO:0048731;GO:0065007//biological regulation;GO:0019226//transmission of nerve impulse	gi|293343495|ref|XP_001062273.2|/0/PREDICTED: laminin, alpha 2 [Rattus norvegicus]
ENSDART00000052434	771	14	168	4.42272	49.0616	3.47159	Up	8.01382e-08	7.55162e-07	cdna:known chromosome:Zv9:19:48049943:48090680:-1 gene:ENSDARG00000036116	GO:0044424//intracellular part;GO:0043234//protein complex	GO:0008135//translation factor activity, nucleic acid binding	GO:0006412//translation	gi|56269394|gb|AAH86809.1|/8.72994e-122/Zgc:123049 [Danio rerio]
ENSDART00000040555	3300	7	83	0.516654	5.66305	3.45431	Up	7.00752e-06	5.10252e-05	cdna:known chromosome:Zv9:2:27725640:27757359:-1 gene:ENSDARG00000031715	GO:0005626//insoluble fraction;GO:0044430//cytoskeletal part;GO:0005911//cell-cell junction;GO:0005743//mitochondrial inner membrane;GO:0008305//integrin complex	GO:0004713//protein tyrosine kinase activity;GO:0046625//sphingolipid binding;GO:0032559//adenyl ribonucleotide binding;GO:0005126//cytokine receptor binding;GO:0019904//protein domain specific binding;GO:0015631//tubulin binding;GO:0019899//enzyme binding;GO:0070851	GO:0008284//positive regulation of cell proliferation;GO:0043434//response to peptide hormone stimulus;GO:0021782//glial cell development;GO:0050851//antigen receptor-mediated signaling pathway;GO:0002441;GO:0010522;GO:0001934//positive regulation of protein amino acid phosphorylation;GO:0030099//myeloid cell differentiation;GO:0014015//positive regulation of gliogenesis;GO:0009408//response to h…	gi|52218930|ref|NP_001004543.1|/0/tyrosine-protein kinase Lyn [Danio rerio]
ENSDART00000067514	1431	10	118	1.70206	18.5664	3.44734	Up	1.08184e-06	8.7504e-06	cdna:known chromosome:Zv9:25:6476107:6503028:1 gene:ENSDARG00000045930	GO:0043231//intracellular membrane-bounded organelle	GO:0003729//mRNA binding;GO:0003712//transcription cofactor activity	GO:0042307//positive regulation of protein import into nucleus;GO:0001934//positive regulation of protein amino acid phosphorylation	gi|50539886|ref|NP_001002409.1|/1.40848e-99/RNA binding protein with multiple splicing 2 [Danio rerio]
ENSDART00000076554	1486	25	295	4.09767	44.6982	3.44734	Up	4.87764e-11	6.39196e-10	cdna:known chromosome:Zv9:18:48125452:48140502:-1 gene:ENSDARG00000054363	-	-	-	gi|292623931|ref|XP_001334398.3|/0/PREDICTED: wu:fd14a06 [Danio rerio]
ENSDART00000044658	1403	7	82	1.21522	13.1596	3.43682	Up	7.00752e-06	5.09318e-05	cdna:known chromosome:Zv9:23:32326481:32338685:-1 gene:ENSDARG00000030641	GO:0016020//membrane;GO:0043231//intracellular membrane-bounded organelle	-	-	gi|194578937|ref|NP_001124088.1|/0/LETM1 domain-containing protein 1 [Danio rerio]
ENSDART00000108874	3135	3	35	0.233077	2.51372	3.43095	Up	6.53518e-05	0.000399671	cdna:known chromosome:Zv9:7:74640005:74660965:-1 gene:ENSDARG00000079151	-	-	-	gi|149408875|ref|XP_001506628.1|/0/PREDICTED: similar to chromosome 12 open reading frame 51 [Ornithorhynchus anatinus]
ENSDART00000063609	1398	3	35	0.522673	5.63699	3.43095	Up	6.53518e-05	0.000399759	cdna:known chromosome:Zv9:20:22729093:22784862:-1 gene:ENSDARG00000043328	-	-	-	gi|56207955|emb|CAI20710.1|/7.16281e-133/novel protein similar to vertebrate FIP1 like 1 (S. cerevisiae) (FIP1L1) [Danio rerio]
ENSDART00000088460	3129	27	313	2.10172	22.5229	3.42176	Up	1.27942e-11	1.78337e-10	cdna:known chromosome:Zv9:22:17536083:17676782:1 gene:ENSDARG00000061757	GO:0005815//microtubule organizing center	GO:0008092//cytoskeletal protein binding;GO:0005096//GTPase activator activity	GO:0032318//regulation of Ras GTPase activity	gi|125850490|ref|XP_682753.2|/0/PREDICTED: novel GTPase activating protein [Danio rerio]
ENSDART00000112379	1440	17	197	2.87543	30.8028	3.42121	Up	1.08569e-08	1.13286e-07	cdna:known chromosome:Zv9:14:37097650:37103245:-1 gene:ENSDARG00000077054	GO:0043231//intracellular membrane-bounded organelle	-	-	gi|125836337|ref|XP_694732.2|/0/PREDICTED: hypothetical protein [Danio rerio]
ENSDART00000063592	1800	2	23	0.270628	2.87701	3.41019	Up	0.000131565	0.000755123	cdna:known chromosome:Zv9:8:18073713:18291155:-1 gene:ENSDARG00000043332	GO:0043296//apical junction complex;GO:0034399//nuclear periphery;GO:0005884//actin filament;GO:0012505//endomembrane system;GO:0042598//vesicular fraction;GO:0044448//cell cortex part	GO:0004674//protein serine/threonine kinase activity;GO:0019900//kinase binding;GO:0032559//adenyl ribonucleotide binding;GO:0046914//transition metal ion binding;GO:0016247//channel regulator activity	GO:0001775//cell activation;GO:0001952//regulation of cell-matrix adhesion;GO:0050804//regulation of synaptic transmission;GO:0032868//response to insulin stimulus;GO:0010828//positive regulation of glucose transport;GO:0007169//transmembrane receptor protein tyrosine kinase signaling pathway;GO:0032147//activation of protein kinase activity;GO:0010518//positive regulation of phospholipase activi…	gi|169146771|emb|CAQ15148.1|/0/protein kinase C, zeta [Danio rerio]
ENSDART00000049434	881	2	23	0.55293	5.87812	3.41019	Up	0.000131565	0.000754811	cdna:known chromosome:Zv9:22:22666000:22675633:1 gene:ENSDARG00000010531	GO:0016023//cytoplasmic membrane-bounded vesicle;GO:0031224//intrinsic to membrane	-	GO:0007610//behavior;GO:0006810//transport	gi|70887695|ref|NP_001020696.1|/9.84876e-131/secretory carrier-associated membrane protein 4 [Danio rerio]
ENSDART00000130430	591	2	23	0.824249	8.76248	3.41019	Up	0.000131565	0.000755279	cdna:known chromosome:Zv9:14:8838865:8846160:1 gene:ENSDARG00000087010	-	GO:0005488//binding	-	gi|118404584|ref|NP_001072654.1|/8.77277e-74/autophagy-related protein 2 homolog A [Xenopus (Silurana) tropicalis]
ENSDART00000121950	705	2	23	0.690966	7.34556	3.41019	Up	0.000131565	0.000754967	cdna:known scaffold:Zv9:Zv9_NA75:8831:13653:1 gene:ENSDARG00000090158	GO:0043231//intracellular membrane-bounded organelle	GO:0004674//protein serine/threonine kinase activity;GO:0000166//nucleotide binding	GO:0006468//protein amino acid phosphorylation;GO:0050851//antigen receptor-mediated signaling pathway;GO:0010551//regulation of gene-specific transcription from RNA polymerase II promoter	gi|292621321|ref|XP_002664613.1|/4.9812e-86/PREDICTED: protein kinase D2-like [Danio rerio]
ENSDART00000127617	547	4	46	1.7811	18.9346	3.41019	Up	3.91086e-05	0.000250699	cdna:known chromosome:Zv9:17:53937834:53939013:1 gene:ENSDARG00000091101	-	GO:0005496//steroid binding	-	gi|112419015|gb|AAI22460.1|/1.50014e-55/LOC795210 protein [Danio rerio]
ENSDART00000127462	3250	22	253	1.64875	17.5276	3.41019	Up	3.71048e-10	4.48808e-09	cdna:known chromosome:Zv9:8:8280581:8290354:1 gene:ENSDARG00000038382	-	-	-	gi|169145301|emb|CAQ14102.1|/2.27485e-104/novel protein (zgc:113363) [Danio rerio]
ENSDART00000112312	2229	10	114	1.09271	11.5155	3.39759	Up	1.08184e-06	8.74785e-06	cdna:known chromosome:Zv9:5:38732179:38847817:-1 gene:ENSDARG00000075580	-	-	-	gi|296236213|ref|XP_002763219.1|/0/PREDICTED: leucine-rich repeat and calponin homology domain-containing protein 2 isoform 2 [Callithrix jacchus]
ENSDART00000123414	306	19	216	15.1233	158.935	3.39358	Up	2.8254e-09	3.13397e-08	cdna:known scaffold:Zv9:Zv9_NA979:21:854:-1 gene:ENSDARG00000089935	-	-	-	gi|49339463|gb|AAT64905.1|/4.46346e-52/plexin D1 [Danio rerio]
ENSDART00000020542	2049	3	34	0.356611	3.73614	3.38913	Up	6.54526e-05	0.000400199	cdna:known chromosome:Zv9:7:14355571:14393447:1 gene:ENSDARG00000016774	-	-	-	gi|292615766|ref|XP_002662798.1|/0/PREDICTED: pleckstrin homology domain containing, family O member 1-like [Danio rerio]
ENSDART00000019949	1775	4	45	0.54888	5.70822	3.37848	Up	3.91096e-05	0.000250648	cdna:known chromosome:Zv9:7:4109909:4209758:-1 gene:ENSDARG00000011170	GO:0005815//microtubule organizing center;GO:0031981//nuclear lumen	-	GO:0048869//cellular developmental process;GO:0048731;GO:0008285//negative regulation of cell proliferation;GO:0043409//negative regulation of MAPKKK cascade;GO:0001817//regulation of cytokine production	gi|56693257|ref|NP_001008593.1|/0/protein NDRG2 [Danio rerio]
ENSDART00000110458	2152	65	720	7.35676	75.3315	3.35611	Up	0	0	cdna:known chromosome:Zv9:12:10824211:10850807:1 gene:ENSDARG00000079252	-	-	-	gi|171846983|gb|AAI61667.1|/6.42852e-174/Zgc:175133 protein [Danio rerio]
ENSDART00000128080	558	3	33	1.30949	13.3158	3.34606	Up	6.5631e-05	0.000401114	cdna:known chromosome:Zv9:16:55188690:55279002:1 gene:ENSDARG00000091107	GO:0012505//endomembrane system;GO:0016020//membrane;GO:0005794//Golgi apparatus	GO:0016798//hydrolase activity, acting on glycosyl bonds	GO:0009101//glycoprotein biosynthetic process;GO:0044262//cellular carbohydrate metabolic process;GO:0006464//protein modification process	gi|47216338|emb|CAG03375.1|/2.24091e-41/unnamed protein product [Tetraodon nigroviridis]
ENSDART00000097863	1215	3	33	0.601396	6.11539	3.34606	Up	6.5631e-05	0.000401202	cdna:known chromosome:Zv9:16:55703200:55824084:1 gene:ENSDARG00000067912	GO:0031228//intrinsic to Golgi membrane	GO:0046872//metal ion binding;GO:0015924	GO:0006029//proteoglycan metabolic process;GO:0019318//hexose metabolic process;GO:0006487//protein amino acid N-linked glycosylation	gi|118101568|ref|XP_417735.2|/6.42709e-180/PREDICTED: similar to 1,2-alpha-mannosidase IC [Gallus gallus]
ENSDART00000078352	1442	2	22	0.337816	3.43514	3.34606	Up	0.000150794	0.000856296	cdna:known chromosome:Zv9:13:21778666:21790616:-1 gene:ENSDARG00000055938	GO:0031224//intrinsic to membrane	-	-	gi|220672843|emb|CAX12690.1|/1.88492e-160/novel protein (zgc:153613) [Danio rerio]
ENSDART00000110278	5646	4	44	0.172558	1.75468	3.34606	Up	3.91112e-05	0.0002506	cdna:known chromosome:Zv9:18:15969418:15985822:-1 gene:ENSDARG00000074721	GO:0000267//cell fraction;GO:0030658//transport vesicle membrane	GO:0005488//binding	GO:0046907//intracellular transport	gi|292623664|ref|XP_001922355.2|/0/PREDICTED: ras association domain-containing protein 9-like [Danio rerio]
ENSDART00000131876	3182	2	22	0.15309	1.55671	3.34606	Up	0.000150794	0.00085647	cdna:novel chromosome:Zv9:16:6344631:6377204:-1 gene:ENSDARG00000041361	-	GO:0005515//protein binding;GO:0004672//protein kinase activity;GO:0032559//adenyl ribonucleotide binding;GO:0043169//cation binding	GO:0033334;GO:0000226//microtubule cytoskeleton organization;GO:0000075//cell cycle checkpoint;GO:0042592//homeostatic process;GO:0007143//female meiosis;GO:0006468//protein amino acid phosphorylation;GO:0048522//positive regulation of cellular process;GO:0007140//male meiosis;GO:0007346//regulation of mitotic cell cycle	gi|146336816|sp|Q8AYG3.2|TTK_DANRE/0/RecName: Full=Dual specificity protein kinase Ttk; AltName: Full=Mitotic checkpoint serine/threonine-protein kinase Mps1; AltName: Full=Monopolar spindle protein 1; AltName: Full=Protein nightcap
ENSDART00000149103	393	2	22	1.23952	12.6042	3.34606	Up	0.000150794	0.000856121	cdna:novel chromosome:Zv9:23:45434984:45436634:1 gene:ENSDARG00000095962	-	-	-	gi|189514679|ref|XP_001920056.1|/6.81147e-16/PREDICTED: INverted Formin/formin Three-related family member (inft-1)-like [Danio rerio]
ENSDART00000085848	3678	4	43	0.264889	2.63235	3.31289	Up	3.91144e-05	0.000250505	cdna:known chromosome:Zv9:16:32782166:32822531:1 gene:ENSDARG00000060753	GO:0044459//plasma membrane part	-	GO:0006910//phagocytosis, recognition	gi|292622393|ref|XP_700533.4|/0/PREDICTED: platelet endothelial aggregation receptor 1 [Danio rerio]
ENSDART00000145705	4543	4	43	0.214453	2.13114	3.31289	Up	3.91144e-05	0.000250563	cdna:known chromosome:Zv9:13:44136443:44228999:-1 gene:ENSDARG00000060149	GO:0005856//cytoskeleton	GO:0046914//transition metal ion binding;GO:0008092//cytoskeletal protein binding	GO:0006935//chemotaxis;GO:0050953//sensory perception of light stimulus;GO:0009653//anatomical structure morphogenesis;GO:0006996//organelle organization	gi|220678739|emb|CAX14081.1|/0/novel protein similar to H.sapiens ABLIM1, actin binding LIM protein 1 (ABLIM1, zgc:172321) [Danio rerio]
ENSDART00000091156	1608	29	310	4.39266	43.4072	3.30477	Up	3.50164e-12	5.17669e-11	cdna:known chromosome:Zv9:10:20541756:20554456:-1 gene:ENSDARG00000073753	GO:0005856//cytoskeleton	GO:0005488//binding	GO:0009987//cellular process	gi|189524243|ref|XP_694073.3|/0/PREDICTED: transforming, acidic coiled-coil containing protein 1 [Danio rerio]
ENSDART00000111024	2184	3	32	0.334568	3.29901	3.30166	Up	6.59466e-05	0.000402688	cdna:known chromosome:Zv9:6:6767668:6839105:1 gene:ENSDARG00000075924	GO:0031513//nonmotile primary cilium;GO:0005626//insoluble fraction;GO:0030425//dendrite;GO:0043234//protein complex;GO:0044459//plasma membrane part;GO:0044444//cytoplasmic part;GO:0045202//synapse	GO:0016208//AMP binding;GO:0005083//small GTPase regulator activity;GO:0031267//small GTPase binding;GO:0019887//protein kinase regulator activity	GO:0007166//cell surface receptor linked signaling pathway;GO:0015980//energy derivation by oxidation of organic compounds;GO:0007599//hemostasis;GO:0014909//smooth muscle cell migration;GO:0010975//regulation of neuron projection development;GO:0019935//cyclic-nucleotide-mediated signaling;GO:0006887//exocytosis;GO:0048513//organ development;GO:0006468//protein amino acid phosphorylation;GO:0030…	gi|159155393|gb|AAI54454.1|/0/Zgc:171558 protein [Danio rerio]
ENSDART00000110073	4789	18	192	0.915469	9.02699	3.30166	Up	5.54426e-09	5.9504e-08	cdna:known chromosome:Zv9:6:54045319:54067137:-1 gene:ENSDARG00000077421	GO:0016020//membrane	GO:0015929//hexosaminidase activity	GO:0051701;GO:0022415;GO:0044238//primary metabolic process	gi|292615274|ref|XP_002662593.1|/0/PREDICTED: Hyaluronidase-2-like [Danio rerio]
ENSDART00000089652	8014	133	1412	4.0422	39.6709	3.29487	Up	5.06262e-14	9.68235e-13	cdna:known chromosome:Zv9:25:22761799:22823275:1 gene:ENSDARG00000062199	-	GO:0005488//binding	-	gi|47230329|emb|CAF99522.1|/4.13011e-81/unnamed protein product [Tetraodon nigroviridis]
ENSDART00000073626	783	5	53	1.55534	15.2405	3.29262	Up	2.26058e-05	0.000151951	cdna:known chromosome:Zv9:5:54986975:54990608:1 gene:ENSDARG00000051914	GO:0031224//intrinsic to membrane	GO:0042887	GO:0015840//urea transport	gi|60266815|gb|AAX16119.1|/5.34768e-151/facilitated urea transporter [Danio rerio]
ENSDART00000089211	16905	54	571	0.778026	7.60514	3.28908	Up	0	0	cdna:known chromosome:Zv9:7:19239543:19320654:1 gene:ENSDARG00000057353	-	-	-	gi|292615882|ref|XP_002662842.1|/0/PREDICTED: hCG23295-like [Danio rerio]
ENSDART00000112651	11262	43	449	0.929969	8.97671	3.27093	Up	7.88258e-14	1.45841e-12	cdna:known chromosome:Zv9:7:30967717:31060223:-1 gene:ENSDARG00000074465	-	-	-	gi|189521486|ref|XP_001922767.1|/0/PREDICTED: similar to vacuolar protein sorting 13C (yeast) [Danio rerio]
ENSDART00000065583	4461	48	501	2.62074	25.2867	3.27033	Up	6.9944e-14	1.30713e-12	cdna:known chromosome:Zv9:6:3089746:3125835:1 gene:ENSDARG00000018782	GO:0005815//microtubule organizing center;GO:0031981//nuclear lumen	GO:0030528//transcription regulator activity;GO:0046872//metal ion binding;GO:0016706//oxidoreductase activity, acting on paired donors, with incorporation or reduction of molecular oxygen, 2-oxoglutarate as one donor, and incorporation of one atom each of oxygen into both donors	GO:0070076//histone lysine demethylation;GO:0006351//transcription, DNA-dependent	gi|292614573|ref|XP_001921829.2|/0/PREDICTED: Jmjd2al protein-like [Danio rerio]
ENSDART00000147440	1874	5	52	0.649855	6.2477	3.26514	Up	2.2606e-05	0.000151513	cdna:known chromosome:Zv9:23:25642291:25713357:1 gene:ENSDARG00000004372	-	GO:0017016//Ras GTPase binding;GO:0008092//cytoskeletal protein binding	GO:0007010//cytoskeleton organization	gi|292627060|ref|XP_001920583.2|/0/PREDICTED: si:ch73-60e21.1 [Danio rerio]
ENSDART00000123038	1041	9	93	2.10575	20.1149	3.25586	Up	2.03828e-06	1.59618e-05	cdna:known chromosome:Zv9:9:4011875:4032229:-1 gene:ENSDARG00000089532	GO:0031224//intrinsic to membrane	GO:0046914//transition metal ion binding;GO:0019787//small conjugating protein ligase activity	GO:0043009//chordate embryonic development;GO:0007631//feeding behavior;GO:0019941//modification-dependent protein catabolic process;GO:0007606//sensory perception of chemical stimulus;GO:0032446//protein modification by small protein conjugation;GO:0007635//chemosensory behavior	gi|219521802|gb|AAI45476.1|/3.37534e-139/Ubr3 protein [Mus musculus]
ENSDART00000131922	779	3	31	0.937993	8.96006	3.25586	Up	6.65032e-05	0.00040582	cdna:known chromosome:Zv9:10:37906773:37910292:1 gene:ENSDARG00000043154	GO:0019866//organelle inner membrane;GO:0043231//intracellular membrane-bounded organelle;GO:0031224//intrinsic to membrane	-	GO:0046907//intracellular transport	gi|118498698|gb|ABK96971.1|/2.24991e-16/mitochondrial uncoupling protein 2 [Hypophthalmichthys molitrix]
ENSDART00000066211	1011	13	134	3.1319	29.8428	3.25227	Up	1.54869e-07	1.41015e-06	cdna:known chromosome:Zv9:12:38947811:38948821:-1 gene:ENSDARG00000045036	GO:0005856//cytoskeleton	-	GO:0065008;GO:0050794//regulation of cellular process;GO:0031269//pseudopodium assembly	gi|125831858|ref|XP_001336703.1|/7.40565e-144/PREDICTED: CDC42 effector protein (Rho GTPase binding) 4-like [Danio rerio]
ENSDART00000115161	9198	101	1040	2.67451	25.4581	3.25078	Up	0	0	cdna:known chromosome:Zv9:23:41182967:41279331:1 gene:ENSDARG00000076768	-	-	-	gi|71895229|ref|NP_001025977.1|/3.998e-104/ralBP1-associated Eps domain-containing protein 2 [Gallus gallus]
ENSDART00000060453	1228	6	61	1.19006	11.1845	3.2324	Up	1.27146e-05	8.90823e-05	cdna:known chromosome:Zv9:3:61219895:61239987:1 gene:ENSDARG00000041250	GO:0016020//membrane	-	-	gi|66911865|gb|AAH96917.1|/1.66606e-167/Zgc:113380 [Danio rerio]
ENSDART00000024960	870	22	223	6.15913	57.7128	3.22809	Up	3.71048e-10	4.48613e-09	cdna:known chromosome:Zv9:12:48745085:48760401:-1 gene:ENSDARG00000005001	GO:0044421//extracellular region part	GO:0005102//receptor binding	GO:0007178//transmembrane receptor protein serine/threonine kinase signaling pathway	gi|62955385|ref|NP_001017704.1|/6.57696e-79/gremlin-2 [Danio rerio]
ENSDART00000141828	3770	17	172	1.09831	10.2724	3.22543	Up	1.08569e-08	1.13201e-07	cdna:known chromosome:Zv9:7:34170013:34230178:-1 gene:ENSDARG00000036147	GO:0043231//intracellular membrane-bounded organelle;GO:0016021//integral to membrane	GO:0005216//ion channel activity	GO:0006811//ion transport	gi|121583760|ref|NP_001073452.1|/0/anoctamin 5b [Danio rerio]
ENSDART00000082696	3915	38	383	2.36411	22.0269	3.2199	Up	7.10542e-14	1.3252e-12	cdna:known chromosome:Zv9:5:70667896:70698355:-1 gene:ENSDARG00000059472	GO:0031252//cell leading edge	GO:0008047//enzyme activator activity;GO:0019904//protein domain specific binding	GO:0035556;GO:0043087//regulation of GTPase activity	gi|55770848|ref|NP_064656.2|/0/rho GTPase-activating protein 31 [Mus musculus]
ENSDART00000130339	2378	6	60	0.614547	5.68101	3.20855	Up	1.27146e-05	8.91272e-05	cdna:known chromosome:Zv9:17:25238739:25254284:1 gene:ENSDARG00000086885	-	-	GO:0006796//phosphate metabolic process	gi|292623213|ref|XP_002665233.1|/0/PREDICTED: myotubularin related protein 9-like [Danio rerio]
ENSDART00000087898	2022	8	79	0.963662	8.79696	3.19041	Up	3.80254e-06	2.87731e-05	cdna:known chromosome:Zv9:10:32764017:32816265:1 gene:ENSDARG00000061549	GO:0031981//nuclear lumen;GO:0044444//cytoplasmic part	GO:0030528//transcription regulator activity;GO:0005515//protein binding;GO:0001071;GO:0003677//DNA binding	GO:0032872//regulation of stress-activated MAPK cascade;GO:0006094//gluconeogenesis;GO:0031016//pancreas development;GO:0006357//regulation of transcription from RNA polymerase II promoter;GO:0048017//inositol lipid-mediated signaling;GO:0001944//vasculature development;GO:0008283//cell proliferation;GO:0007169//transmembrane receptor protein tyrosine kinase signaling pathway;GO:0043066//negative…	gi|130502146|ref|NP_001076326.1|/0/forkhead box O1 b [Danio rerio]
ENSDART00000050576	1203	6	59	1.21479	11.0426	3.18431	Up	1.27146e-05	8.91047e-05	cdna:known chromosome:Zv9:3:56820839:56868234:-1 gene:ENSDARG00000005159	GO:0031252//cell leading edge;GO:0005626//insoluble fraction;GO:0016020//membrane;GO:0044424//intracellular part	GO:0004872//receptor activity;GO:0005083//small GTPase regulator activity;GO:0035091//phosphoinositide binding	GO:0019222//regulation of metabolic process;GO:0030155//regulation of cell adhesion;GO:0006810//transport;GO:0032011//ARF protein signal transduction	gi|47218018|emb|CAG11423.1|/0/unnamed protein product [Tetraodon nigroviridis]
ENSDART00000129612	4810	185	1817	9.3679	85.0543	3.18259	Up	0	0	cdna:known chromosome:Zv9:16:24768468:24786977:1 gene:ENSDARG00000087956	-	-	-	gi|189529887|ref|XP_689987.3|/0/PREDICTED: Src homology 2 domain containing E [Danio rerio]
ENSDART00000074450	3003	11	108	0.892181	8.09757	3.18208	Up	5.69568e-07	4.80976e-06	cdna:known chromosome:Zv9:1:47675636:47699270:1 gene:ENSDARG00000043271	GO:0005856//cytoskeleton;GO:0016604//nuclear body;GO:0016234//inclusion body	GO:0046872//metal ion binding	GO:0006468//protein amino acid phosphorylation;GO:0008285//negative regulation of cell proliferation;GO:0031647//regulation of protein stability;GO:0007568//aging	gi|220678197|emb|CAX14360.1|/0/novel protein (zgc:101052) [Danio rerio]
ENSDART00000080051	1449	4	39	0.672368	6.06014	3.17203	Up	3.91756e-05	0.000250782	cdna:known chromosome:Zv9:11:22116265:22196884:-1 gene:ENSDARG00000070601	GO:0044424//intracellular part	GO:0005515//protein binding	GO:0009987//cellular process	gi|292618918|ref|XP_001920863.2|/1.20473e-122/PREDICTED: Ras association (RalGDS/AF-6) domain family member 1-like [Danio rerio]
ENSDART00000139214	6065	4	39	0.160637	1.44784	3.17203	Up	3.91756e-05	0.000250724	cdna:novel chromosome:Zv9:10:46151795:46209521:-1 gene:ENSDARG00000073805	GO:0043234//protein complex;GO:0005740//mitochondrial envelope	GO:0019842//vitamin binding;GO:0034601;GO:0016624//oxidoreductase activity, acting on the aldehyde or oxo group of donors, disulfide as acceptor;GO:0005515//protein binding	GO:0006007//glucose catabolic process;GO:0043648//dicarboxylic acid metabolic process;GO:0006553//lysine metabolic process;GO:0009060//aerobic respiration;GO:0019674//NAD metabolic process	gi|189524737|ref|XP_001338181.2|/0/PREDICTED: si:ch211-229p19.3 isoform 1 [Danio rerio]
ENSDART00000109801	3990	59	574	3.60159	32.3911	3.16889	Up	0	0	cdna:known chromosome:Zv9:17:33661680:33690668:1 gene:ENSDARG00000077618	-	-	-	gi|189530913|ref|XP_001339622.2|/0/PREDICTED: wu:fk30a05 [Danio rerio]
ENSDART00000142975	772	3	29	0.946498	8.45799	3.15964	Up	6.92012e-05	0.000420806	cdna:novel chromosome:Zv9:19:11470233:11476911:1 gene:ENSDARG00000074930	-	-	-	gi|220672859|emb|CAX14537.1|/8.8113e-90/novel protein [Danio rerio]
ENSDART00000055237	1872	93	894	12.1002	107.527	3.1516	Up	0	0	cdna:known chromosome:Zv9:3:36831493:36841270:-1 gene:ENSDARG00000037895	GO:0031224//intrinsic to membrane	GO:0004872//receptor activity	GO:0043627//response to estrogen stimulus;GO:0007186//G-protein coupled receptor protein signaling pathway;GO:0022414;GO:0015031//protein transport;GO:0006950//response to stress	gi|167555170|ref|NP_001107904.1|/2.23977e-119/receptor (G protein-coupled) activity modifying protein 2 [Danio rerio]
ENSDART00000053189	1481	24	229	3.94704	34.815	3.14087	Up	9.58078e-11	1.221e-09	cdna:known chromosome:Zv9:23:36699416:36701702:1 gene:ENSDARG00000036616	GO:0031224//intrinsic to membrane	GO:0004888//transmembrane receptor activity	GO:0007166//cell surface receptor linked signaling pathway	gi|66472748|ref|NP_001018314.1|/0/G-protein coupled receptor 182 [Danio rerio]
ENSDART00000044453	2918	7	66	0.58429	5.09267	3.12366	Up	7.00752e-06	5.10385e-05	cdna:novel chromosome:Zv9:25:36250857:36305544:1 gene:ENSDARG00000015731	GO:0043231//intracellular membrane-bounded organelle;GO:0016021//integral to membrane	GO:0005216//ion channel activity	GO:0006811//ion transport	gi|121583760|ref|NP_001073452.1|/0/anoctamin 5b [Danio rerio]
ENSDART00000141092	2525	5	47	0.482308	4.19105	3.11929	Up	2.26094e-05	0.000151499	cdna:known chromosome:Zv9:1:58613855:58617962:1 gene:ENSDARG00000092358	-	-	-	-
ENSDART00000100171	2631	173	1626	16.0155	139.151	3.11911	Up	2.61568e-13	4.41901e-12	cdna:known chromosome:Zv9:1:59697247:59722698:-1 gene:ENSDARG00000020270	GO:0032991//macromolecular complex;GO:0044430//cytoskeletal part;GO:0030139//endocytic vesicle;GO:0044425//membrane part;GO:0012505//endomembrane system;GO:0005886//plasma membrane	GO:0032561//guanyl ribonucleotide binding;GO:0030528//transcription regulator activity;GO:0017111//nucleoside-triphosphatase activity;GO:0015631//tubulin binding;GO:0019900//kinase binding	GO:0006898//receptor-mediated endocytosis;GO:0015031//protein transport;GO:0023052;GO:0009207;GO:0048193//Golgi vesicle transport;GO:0022402//cell cycle process;GO:0006915//apoptosis	gi|47086061|ref|NP_998407.1|/0/dynamin-2 [Danio rerio]
ENSDART00000082143	2111	8	75	0.923034	7.99944	3.11544	Up	3.80254e-06	2.87418e-05	cdna:known chromosome:Zv9:2:2617661:2642068:-1 gene:ENSDARG00000059125	GO:0031981//nuclear lumen;GO:0043234//protein complex;GO:0005626//insoluble fraction;GO:0045202//synapse;GO:0044444//cytoplasmic part;GO:0016020//membrane	GO:0004690//cyclic nucleotide-dependent protein kinase activity;GO:0051018//protein kinase A binding;GO:0046872//metal ion binding;GO:0019900//kinase binding;GO:0032559//adenyl ribonucleotide binding;GO:0030291//protein serine/threonine kinase inhibitor activity	GO:0006641//triglyceride metabolic process;GO:0006006//glucose metabolic process;GO:0001704//formation of primary germ layer;GO:0050804//regulation of synaptic transmission;GO:0033762//response to glucagon stimulus;GO:0042044//fluid transport;GO:0015980//energy derivation by oxidation of organic compounds;GO:0007169//transmembrane receptor protein tyrosine kinase signaling pathway;GO:0032147//act…	gi|77993318|ref|NP_001030148.1|/0/cAMP-dependent protein kinase catalytic subunit beta [Danio rerio]
ENSDART00000083919	2205	3	28	0.331382	2.85914	3.10902	Up	7.22078e-05	0.000437844	cdna:known chromosome:Zv9:16:49213053:49260428:1 gene:ENSDARG00000059945	GO:0031224//intrinsic to membrane;GO:0030054//cell junction;GO:0008021//synaptic vesicle	GO:0005488//binding;GO:0004871//signal transducer activity;GO:0005215//transporter activity	GO:0006810//transport;GO:0007267//cell-cell signaling;GO:0006875//cellular metal ion homeostasis	gi|125840569|ref|XP_696434.2|/0/PREDICTED: synaptic vesicle glycoprotein 2 a-like isoform 2 [Danio rerio]
ENSDART00000084037	4323	3	28	0.169025	1.45834	3.10902	Up	7.22078e-05	0.000437749	cdna:known chromosome:Zv9:16:34450627:34460484:1 gene:ENSDARG00000069893	GO:0005626//insoluble fraction;GO:0044444//cytoplasmic part	GO:0031267//small GTPase binding;GO:0001727//lipid kinase activity	GO:0006668//sphinganine-1-phosphate metabolic process;GO:0043066//negative regulation of apoptosis	gi|47221624|emb|CAF97889.1|/1.72504e-179/unnamed protein product [Tetraodon nigroviridis]
ENSDART00000040909	2912	19	176	1.5892	13.6084	3.09813	Up	2.8254e-09	3.13023e-08	cdna:known chromosome:Zv9:12:21579582:21616760:-1 gene:ENSDARG00000017367	GO:0012505//endomembrane system;GO:0031090//organelle membrane;GO:0043231//intracellular membrane-bounded organelle;GO:0031224//intrinsic to membrane	GO:0004175//endopeptidase activity	GO:0019538//protein metabolic process	gi|189525898|ref|XP_691851.3|/0/PREDICTED: hypothetical protein [Danio rerio]
ENSDART00000113792	951	8	74	2.04892	17.5201	3.09608	Up	3.80254e-06	2.87262e-05	cdna:known chromosome:Zv9:20:54674637:54679138:1 gene:ENSDARG00000078095	-	-	-	gi|189531338|ref|XP_691953.3|/1.35716e-152/PREDICTED: placental growth factor-like [Danio rerio]
ENSDART00000025912	5121	4	37	0.190248	1.6268	3.09608	Up	3.93172e-05	0.000251514	cdna:novel chromosome:Zv9:12:4794914:4825546:1 gene:ENSDARG00000002956	GO:0016020//membrane	GO:0005515//protein binding	GO:0009987//cellular process;GO:0002376//immune system process	gi|292619294|ref|XP_692164.4|/0/PREDICTED: integrin alpha M-like [Danio rerio]
ENSDART00000124643	3618	4	37	0.269282	2.30261	3.09608	Up	3.93172e-05	0.000251456	cdna:known chromosome:Zv9:6:9306393:9325539:1 gene:ENSDARG00000089933	GO:0016020//membrane	GO:0008047//enzyme activator activity;GO:0019899//enzyme binding	GO:0006915//apoptosis;GO:0035411;GO:0043406//positive regulation of MAP kinase activity;GO:0007243//protein kinase cascade;GO:0046578//regulation of Ras protein signal transduction;GO:0006469//negative regulation of protein kinase activity;GO:0009968//negative regulation of signal transduction;GO:0008285//negative regulation of cell proliferation;GO:0043087//regulation of GTPase activity;GO:00346…	gi|292614636|ref|XP_002662333.1|/0/PREDICTED: Ras GTPase-activating protein nGAP-like [Danio rerio]
ENSDART00000108486	1347	4	37	0.723283	6.18473	3.09608	Up	3.93172e-05	0.000251399	cdna:known chromosome:Zv9:15:3757398:3773823:-1 gene:ENSDARG00000076326	GO:0043231//intracellular membrane-bounded organelle	-	-	gi|292621255|ref|XP_002664589.1|/0/PREDICTED: hypothetical protein [Danio rerio]
ENSDART00000112445	4821	21	193	1.06096	9.01377	3.08676	Up	7.30534e-10	8.61522e-09	cdna:known chromosome:Zv9:23:10576456:10692905:1 gene:ENSDARG00000076292	GO:0005924//cell-substrate adherens junction	GO:0005515//protein binding	GO:0009987//cellular process;GO:0044259;GO:0040007//growth;GO:0014823//response to activity;GO:0048513//organ development;GO:0065007//biological regulation;GO:0008283//cell proliferation	gi|189535788|ref|XP_001921043.1|/0/PREDICTED: Temporarily Assigned Gene name family member (tag-163)-like [Danio rerio]
ENSDART00000067513	492	13	119	6.43567	54.4588	3.081	Up	1.54869e-07	1.40923e-06	cdna:known chromosome:Zv9:25:6548195:6555882:1 gene:ENSDARG00000045929	GO:0043231//intracellular membrane-bounded organelle;GO:0044444//cytoplasmic part	GO:0005488//binding;GO:0004857//enzyme inhibitor activity	GO:0006576//biogenic amine metabolic process;GO:0006520//cellular amino acid metabolic process	gi|47225903|emb|CAF98383.1|/5.53221e-55/unnamed protein product [Tetraodon nigroviridis]
ENSDART00000124544	3757	29	263	1.88006	15.7616	3.06756	Up	3.50164e-12	5.18496e-11	cdna:novel chromosome:Zv9:16:14481759:14507949:1 gene:ENSDARG00000010411	GO:0016020//membrane	GO:0005488//binding	GO:0009987//cellular process	gi|47221668|emb|CAF97933.1|/4.47641e-160/unnamed protein product [Tetraodon nigroviridis]
ENSDART00000103039	1598	16	145	2.4387	20.4304	3.06653	Up	2.12062e-08	2.13583e-07	cdna:known chromosome:Zv9:11:43561939:43571670:1 gene:ENSDARG00000045989	GO:0043231//intracellular membrane-bounded organelle;GO:0044444//cytoplasmic part;GO:0016020//membrane	GO:0017111//nucleoside-triphosphatase activity;GO:0032561//guanyl ribonucleotide binding	GO:0007417//central nervous system development;GO:0006810//transport;GO:0035556;GO:0009611//response to wounding;GO:0007169//transmembrane receptor protein tyrosine kinase signaling pathway;GO:0009207	gi|160773201|gb|AAI55167.1|/2.5978e-89/Zgc:101030 protein [Danio rerio]
ENSDART00000087026	3075	5	45	0.396041	3.29499	3.05655	Up	2.2617e-05	0.000151514	cdna:known chromosome:Zv9:2:30701828:30732272:-1 gene:ENSDARG00000061196	-	-	-	gi|189515930|ref|XP_687089.3|/0/PREDICTED: elastin microfibril interfacer 2-like [Danio rerio]
ENSDART00000063492	1251	10	90	1.94697	16.1984	3.05655	Up	1.08184e-06	8.75804e-06	cdna:known chromosome:Zv9:20:20677976:20683223:-1 gene:ENSDARG00000043250	GO:0034704//calcium channel complex;GO:0043231//intracellular membrane-bounded organelle;GO:0005626//insoluble fraction;GO:0042995//cell projection;GO:0044444//cytoplasmic part	GO:0004721//phosphoprotein phosphatase activity;GO:0046914//transition metal ion binding;GO:0005515//protein binding;GO:0060089//molecular transducer activity	GO:0016055//Wnt receptor signaling pathway;GO:0006355//regulation of transcription, DNA-dependent;GO:0006796//phosphate metabolic process;GO:0007169//transmembrane receptor protein tyrosine kinase signaling pathway;GO:0007249//I-kappaB kinase/NF-kappaB cascade;GO:0022402//cell cycle process;GO:0006464//protein modification process	gi|238550128|ref|NP_001154804.1|/0/protein phosphatase type 2C alpha 1 [Danio rerio]
ENSDART00000124531	393	7	63	4.33832	36.094	3.05655	Up	7.00754e-06	5.09186e-05	cdna:known chromosome:Zv9:25:38472000:38472916:-1 gene:ENSDARG00000091369	-	-	-	gi|292629117|ref|XP_002667259.1|/3.32606e-71/PREDICTED: tenascin XB-like, partial [Danio rerio]
ENSDART00000011250	1344	10	90	1.81224	15.0775	3.05655	Up	1.08184e-06	8.75549e-06	cdna:known chromosome:Zv9:11:26441682:26453220:1 gene:ENSDARG00000019457	GO:0043234//protein complex;GO:0031981//nuclear lumen	GO:0001071;GO:0043565//sequence-specific DNA binding;GO:0046983//protein dimerization activity	GO:0006955//immune response;GO:0002761//regulation of myeloid leukocyte differentiation;GO:0010551//regulation of gene-specific transcription from RNA polymerase II promoter	gi|113682481|ref|NP_001038531.1|/0/transcription factor binding to IGHM enhancer 3b [Danio rerio]
ENSDART00000137954	888	4	36	1.09714	9.12801	3.05655	Up	3.9474e-05	0.000252343	cdna:known chromosome:Zv9:16:41059539:41062527:1 gene:ENSDARG00000079553	-	-	-	gi|157888642|emb|CAP09279.1|/2.16089e-109/novel protein [Danio rerio]
ENSDART00000059756	1351	51	456	9.19455	75.9969	3.04709	Up	0	0	cdna:known chromosome:Zv9:9:37948566:37976697:-1 gene:ENSDARG00000040778	GO:0016020//membrane;GO:0044444//cytoplasmic part	GO:0032561//guanyl ribonucleotide binding;GO:0017111//nucleoside-triphosphatase activity	GO:0007010//cytoskeleton organization;GO:0012501//programmed cell death;GO:0009207;GO:0007169//transmembrane receptor protein tyrosine kinase signaling pathway;GO:0007264//small GTPase mediated signal transduction;GO:0032880//regulation of protein localization;GO:0001927;GO:0050793//regulation of developmental process	gi|57528846|ref|NP_001003649.1|/1.5332e-100/ras-related protein Ral-B [Danio rerio]
ENSDART00000083957	4224	15	134	0.864934	7.14278	3.04582	Up	4.1297e-08	4.02801e-07	cdna:known chromosome:Zv9:2:45346799:45431744:1 gene:ENSDARG00000059965	-	GO:0005488//binding	-	gi|189516219|ref|XP_687010.3|/0/PREDICTED: CAMSAP1L1 protein-like [Danio rerio]
ENSDART00000123193	5098	26	232	1.24219	10.2465	3.04417	Up	2.494e-11	3.37321e-10	cdna:known chromosome:Zv9:9:43430107:43450010:-1 gene:ENSDARG00000011473	GO:0016021//integral to membrane	GO:0004930//G-protein coupled receptor activity	GO:0031348//negative regulation of defense response;GO:0009952//anterior/posterior pattern formation;GO:0006936//muscle contraction;GO:0048513//organ development;GO:0008284//positive regulation of cell proliferation;GO:0007188//G-protein signaling, coupled to cAMP nucleotide second messenger;GO:0048514//blood vessel morphogenesis;GO:0048646//anatomical structure formation involved in morphogenesis	gi|169154695|emb|CAQ13571.1|/0/novel protein similar to vertebrate calcitonin receptor-like (CALCRL, zgc:100872) [Danio rerio]
ENSDART00000060949	4217	81	721	4.6784	38.4962	3.04063	Up	3.9968e-15	8.35034e-14	cdna:known chromosome:Zv9:18:16930354:17058470:-1 gene:ENSDARG00000041572	GO:0005622//intracellular	GO:0003676//nucleic acid binding;GO:0046914//transition metal ion binding	GO:0003143//embryonic heart tube morphogenesis;GO:0048534;GO:0006351//transcription, DNA-dependent	gi|46850531|gb|AAT02664.1|/0/friend of GATA-1 [Danio rerio]
ENSDART00000074070	12519	49	436	0.953328	7.84158	3.0401	Up	0	0	cdna:novel chromosome:Zv9:14:21343820:21738251:1 gene:ENSDARG00000052242	GO:0016604//nuclear body	GO:0005488//binding	GO:0010468//regulation of gene expression	gi|292620717|ref|XP_002664429.1|/0/PREDICTED: AF4/FMR2 family, member 2-like [Danio rerio]
ENSDART00000128700	1252	22	195	4.2799	35.0685	3.03452	Up	3.71048e-10	4.49787e-09	cdna:known chromosome:Zv9:6:47424408:47446839:-1 gene:ENSDARG00000086724	-	-	-	gi|185132356|ref|NP_001117876.1|/5.90844e-43/complement receptor-like [Oncorhynchus mykiss]
ENSDART00000110123	3102	29	256	2.27705	18.5817	3.02864	Up	3.50164e-12	5.1712e-11	cdna:known chromosome:Zv9:25:27678676:27691004:1 gene:ENSDARG00000079835	GO:0043231//intracellular membrane-bounded organelle	GO:0046872//metal ion binding;GO:0015923//mannosidase activity	GO:0005975//carbohydrate metabolic process	gi|189537608|ref|XP_698084.3|/0/PREDICTED: alpha-mannosidase 2C1-like [Danio rerio]
ENSDART00000105658	1287	17	150	3.21726	26.2421	3.02798	Up	1.08569e-08	1.13329e-07	cdna:known chromosome:Zv9:24:39357016:39380757:-1 gene:ENSDARG00000045273	GO:0030054//cell junction	GO:0005488//binding	GO:0042692//muscle cell differentiation;GO:0001944//vasculature development;GO:0009966//regulation of signal transduction	gi|255522927|ref|NP_001157369.1|/1.34505e-98/transmembrane protein 204 [Danio rerio]
ENSDART00000085993	3594	14	123	0.94878	7.70573	3.02178	Up	8.01382e-08	7.55418e-07	cdna:known chromosome:Zv9:8:3681358:3713718:1 gene:ENSDARG00000060766	GO:0015630//microtubule cytoskeleton;GO:0031252//cell leading edge;GO:0005924//cell-substrate adherens junction	GO:0008092//cytoskeletal protein binding;GO:0046872//metal ion binding	GO:0003012//muscle system process;GO:0007275//multicellular organismal development;GO:0034330;GO:0000302//response to reactive oxygen species;GO:0007169//transmembrane receptor protein tyrosine kinase signaling pathway;GO:0031589//cell-substrate adhesion;GO:0071844	gi|292616635|ref|XP_693520.4|/0/PREDICTED: paxillin-like [Danio rerio]
ENSDART00000045475	630	4	35	1.54645	12.5088	3.01591	Up	3.97462e-05	0.000253675	cdna:known chromosome:Zv9:13:48987680:49029155:-1 gene:ENSDARG00000032435	GO:0005887//integral to plasma membrane	GO:0004871//signal transducer activity	GO:0006935//chemotaxis;GO:0007166//cell surface receptor linked signaling pathway	gi|32766283|gb|AAH54897.1|/8.90724e-123/Zgc:63474 protein [Danio rerio]
ENSDART00000112656	2685	4	35	0.362854	2.93501	3.01591	Up	3.97462e-05	0.000253733	cdna:known chromosome:Zv9:23:39194112:39269404:1 gene:ENSDARG00000076640	GO:0031981//nuclear lumen;GO:0016020//membrane;GO:0005856//cytoskeleton;GO:0044444//cytoplasmic part	GO:0030528//transcription regulator activity;GO:0001071;GO:0043565//sequence-specific DNA binding	GO:0042221//response to chemical stimulus;GO:0006357//regulation of transcription from RNA polymerase II promoter;GO:0050851//antigen receptor-mediated signaling pathway;GO:0030888;GO:0033554//cellular response to stress;GO:0032501//multicellular organismal process	gi|297707344|ref|XP_002830470.1|/0/PREDICTED: nuclear factor of activated T-cells, cytoplasmic 2-like isoform 1 [Pongo abelii]
ENSDART00000131037	2519	30	262	2.90074	23.4185	3.01316	Up	1.86318e-12	2.83431e-11	cdna:known chromosome:Zv9:11:6115090:6133536:1 gene:ENSDARG00000089071	-	-	-	gi|189524930|ref|XP_001921192.1|/0/PREDICTED: hypothetical protein [Danio rerio]
ENSDART00000114993	2472	7	61	0.689708	5.55607	3.01001	Up	7.00756e-06	5.09055e-05	cdna:known chromosome:Zv9:18:39390278:39529481:-1 gene:ENSDARG00000078775	GO:0005737//cytoplasm;GO:0043227//membrane-bounded organelle	-	GO:0007165//signal transduction	gi|300795485|ref|NP_001179949.1|/0/ras GTPase-activating protein 2 [Bos taurus]
ENSDART00000031937	2123	3	26	0.344181	2.75746	3.0021	Up	8.65656e-05	0.000516016	cdna:known chromosome:Zv9:11:7470877:7487628:1 gene:ENSDARG00000028066	GO:0016020//membrane	GO:0017111//nucleoside-triphosphatase activity;GO:0032561//guanyl ribonucleotide binding	GO:0035556;GO:0009207	gi|41054159|ref|NP_956125.1|/1.39114e-104/DIRAS family, GTP-binding RAS-like 1a [Danio rerio]
ENSDART00000027482	2366	3	26	0.308832	2.47426	3.0021	Up	8.65656e-05	0.000516127	cdna:novel chromosome:Zv9:20:45871767:45912581:-1 gene:ENSDARG00000016011	-	-	-	gi|160333557|ref|NP_001103993.1|/0/preimplantation protein 4-like [Danio rerio]
ENSDART00000121864	1905	7	60	0.894991	7.09158	2.98616	Up	7.00758e-06	5.08923e-05	cdna:known chromosome:Zv9:10:16452475:16491111:1 gene:ENSDARG00000046053	GO:0005886//plasma membrane	GO:0005319//lipid transporter activity;GO:0015645//fatty-acid ligase activity	GO:0015908//fatty acid transport;GO:0006631//fatty acid metabolic process	gi|116517266|ref|NP_001070854.1|/0/solute carrier family 27 (fatty acid transporter), member 6 [Danio rerio]
ENSDART00000113696	2592	28	240	2.63111	20.8479	2.98616	Up	6.61938e-12	9.49802e-11	cdna:known chromosome:Zv9:10:25114274:25117699:1 gene:ENSDARG00000075273	-	-	-	gi|189524216|ref|XP_001337990.2|/0/PREDICTED: thrombospondin type I domain-containing 1-like [Danio rerio]
ENSDART00000122790	2553	9	77	0.858633	6.79089	2.98349	Up	2.03828e-06	1.59843e-05	cdna:known chromosome:Zv9:17:24719922:24743719:-1 gene:ENSDARG00000089221	-	-	-	gi|125840987|ref|XP_692458.2|/0/PREDICTED: smoothelin-like [Danio rerio]
ENSDART00000085636	2610	17	145	1.58644	12.5088	2.97907	Up	1.08569e-08	1.13159e-07	cdna:known chromosome:Zv9:5:34978566:35023554:-1 gene:ENSDARG00000060631	GO:0044464//cell part	GO:0008047//enzyme activator activity;GO:0030695//GTPase regulator activity	GO:0009966//regulation of signal transduction	gi|190570274|ref|NP_001121999.1|/0/GTPase-activating Rap/Ran-GAP domain-like protein 3 [Danio rerio]
ENSDART00000134987	1786	163	1390	22.2291	175.235	2.97877	Up	1.3145e-13	2.32382e-12	cdna:novel chromosome:Zv9:8:27671389:27691788:1 gene:ENSDARG00000092035	-	-	-	gi|169145660|emb|CAQ14790.1|/8.2595e-39/novel protein [Danio rerio]
ENSDART00000044203	3498	4	34	0.27852	2.1885	2.97409	Up	4.02178e-05	0.000256567	cdna:known chromosome:Zv9:14:9795331:9912178:-1 gene:ENSDARG00000059317	-	-	-	gi|292620639|ref|XP_001920725.2|/0/PREDICTED: mitogen-activated protein kinase kinase kinase kinase 4-like [Danio rerio]
ENSDART00000098988	2055	7	59	0.829663	6.46438	2.96191	Up	7.00762e-06	5.08661e-05	cdna:novel chromosome:Zv9:2:31079008:31092328:-1 gene:ENSDARG00000055595	-	-	-	gi|108742127|gb|AAI17660.1|/0/LOC559018 protein [Danio rerio]
ENSDART00000113515	2001	7	59	0.852053	6.63883	2.96191	Up	7.00762e-06	5.08793e-05	cdna:known chromosome:Zv9:15:21671190:21818064:1 gene:ENSDARG00000074577	GO:0032991//macromolecular complex;GO:0044444//cytoplasmic part;GO:0016020//membrane	GO:0030674//protein binding, bridging;GO:0035091//phosphoinositide binding	GO:0048870//cell motility;GO:0002573//myeloid leukocyte differentiation;GO:0007167//enzyme linked receptor protein signaling pathway;GO:0048017//inositol lipid-mediated signaling;GO:0033008;GO:0008283//cell proliferation	gi|189528727|ref|XP_692935.3|/0/PREDICTED: GRB2-associated binding protein 2-like [Danio rerio]
ENSDART00000018713	1014	8	67	1.92162	14.8773	2.95271	Up	3.80254e-06	2.8734e-05	cdna:known chromosome:Zv9:16:34227715:34240643:-1 gene:ENSDARG00000013916	-	GO:0004721//phosphoprotein phosphatase activity;GO:0004871//signal transducer activity	GO:0006796//phosphate metabolic process;GO:0006464//protein modification process	gi|41053929|ref|NP_956254.1|/1.29839e-180/tyrosine-protein phosphatase non-receptor type 6 [Danio rerio]
ENSDART00000097631	2076	14	117	1.64254	12.6895	2.94963	Up	8.01382e-08	7.54906e-07	cdna:known chromosome:Zv9:16:55128060:55161346:1 gene:ENSDARG00000067784	GO:0005626//insoluble fraction;GO:0031224//intrinsic to membrane;GO:0044459//plasma membrane part	GO:0005451//monovalent cation:hydrogen antiporter activity;GO:0005515//protein binding	GO:0045767//regulation of anti-apoptosis;GO:0048869//cellular developmental process;GO:0035556;GO:0006818//hydrogen transport;GO:0040007//growth;GO:0009268//response to pH;GO:0055067;GO:0030001//metal ion transport;GO:0010033//response to organic substance	gi|47216337|emb|CAG03374.1|/0/unnamed protein product [Tetraodon nigroviridis]
ENSDART00000113688	2595	12	100	1.12631	8.67659	2.94552	Up	2.97846e-07	2.6062e-06	cdna:known chromosome:Zv9:24:938897:957830:1 gene:ENSDARG00000076005	-	-	-	gi|292627392|ref|XP_002666625.1|/0/PREDICTED: family with sequence similarity 38, member B-like [Danio rerio]
ENSDART00000043952	3027	6	50	0.482786	3.71915	2.94552	Up	1.27178e-05	8.90823e-05	cdna:known chromosome:Zv9:7:18899304:18939490:-1 gene:ENSDARG00000088706	GO:0000267//cell fraction;GO:0044424//intracellular part;GO:0016020//membrane	GO:0030695//GTPase regulator activity;GO:0004672//protein kinase activity;GO:0032559//adenyl ribonucleotide binding	GO:0016192//vesicle-mediated transport;GO:0000165//MAPKKK cascade;GO:0002376//immune system process;GO:0006464//protein modification process	gi|94536649|ref|NP_001035448.1|/0/mitogen-activated protein kinase kinase kinase kinase 2-like [Danio rerio]
ENSDART00000142526	1298	3	25	0.56294	4.33662	2.94552	Up	0.000102351	0.00060403	cdna:novel chromosome:Zv9:10:44751759:44772965:-1 gene:ENSDARG00000068516	GO:0031012//extracellular matrix	GO:0005539//glycosaminoglycan binding	GO:0009987//cellular process	gi|292618561|ref|XP_002663704.1|/0/PREDICTED: hyaluronan and proteoglycan link protein 1b [Danio rerio]
ENSDART00000089279	2646	7	58	0.644353	4.93543	2.93725	Up	7.0077e-06	5.08534e-05	cdna:known scaffold:Zv9:Zv9_NA428:31423:130220:-1 gene:ENSDARG00000074681	GO:0043005//neuron projection;GO:0005856//cytoskeleton;GO:0016021//integral to membrane;GO:0043025//cell soma;GO:0000267//cell fraction	GO:0005254//chloride channel activity	GO:0030323//respiratory tube development;GO:0015698//inorganic anion transport;GO:0030154//cell differentiation;GO:0034220//ion transmembrane transport;GO:0043269//regulation of ion transport	gi|47224813|emb|CAG06383.1|/0/unnamed protein product [Tetraodon nigroviridis]
ENSDART00000111687	840	9	74	2.60963	19.8353	2.92615	Up	2.03828e-06	1.59889e-05	cdna:known chromosome:Zv9:20:53322080:53328383:-1 gene:ENSDARG00000079638	-	-	-	gi|292629482|ref|XP_002667419.1|/9.83913e-117/PREDICTED: hypothetical protein [Danio rerio]
ENSDART00000045408	2437	15	123	1.49917	11.3641	2.92225	Up	4.1297e-08	4.03084e-07	cdna:known chromosome:Zv9:6:53310997:53343668:1 gene:ENSDARG00000031855	-	-	-	gi|54038375|gb|AAH84690.1|/0/Macrophage stimulating 1 (hepatocyte growth factor-like) [Danio rerio]
ENSDART00000078649	2742	12	98	1.06593	8.04721	2.91637	Up	2.97846e-07	2.60702e-06	cdna:known chromosome:Zv9:5:29662795:29674107:-1 gene:ENSDARG00000056200	GO:0005764//lysosome;GO:0042824//MHC class I peptide loading complex;GO:0005768//endosome	GO:0042287//MHC protein binding;GO:0003823//antigen binding;GO:0046977;GO:0042802//identical protein binding;GO:0032559//adenyl ribonucleotide binding;GO:0015440//peptide-transporting ATPase activity	GO:0006810//transport;GO:0009207;GO:0001912//positive regulation of leukocyte mediated cytotoxicity;GO:0048002//antigen processing and presentation of peptide antigen	gi|187607834|ref|NP_001119906.1|/0/ATP-binding cassette sub-family B member 9 [Danio rerio]
ENSDART00000088242	2895	7	57	0.588932	4.43315	2.91216	Up	7.00782e-06	5.0841e-05	cdna:known chromosome:Zv9:17:20816372:20879078:-1 gene:ENSDARG00000061682	-	-	-	gi|292623098|ref|XP_696608.4|/0/PREDICTED: bicaudal C homolog 1-like [Danio rerio]
ENSDART00000081387	435	8	65	4.47937	33.6442	2.90899	Up	3.80256e-06	2.86874e-05	cdna:known chromosome:Zv9:1:4586600:4608548:1 gene:ENSDARG00000079006	GO:0044464//cell part	-	GO:0001667//ameboidal cell migration;GO:0006935//chemotaxis;GO:0007409//axonogenesis	gi|190339252|gb|AAI62118.1|/5.78536e-68/Neuropilin 2a [Danio rerio]
ENSDART00000092502	1142	58	471	12.3702	92.8627	2.90823	Up	0	0	cdna:known chromosome:Zv9:1:776251:780068:1 gene:ENSDARG00000063345	GO:0043234//protein complex	GO:0030528//transcription regulator activity;GO:0003712//transcription cofactor activity;GO:0005515//protein binding;GO:0000166//nucleotide binding	GO:0006355//regulation of transcription, DNA-dependent;GO:0032501//multicellular organismal process	gi|123701496|ref|NP_001074159.1|/2.79099e-105/protein CREG1 [Danio rerio]
ENSDART00000139010	2709	12	97	1.07892	8.06212	2.90158	Up	2.97846e-07	2.61113e-06	cdna:known chromosome:Zv9:5:10149564:10209345:-1 gene:ENSDARG00000094483	GO:0005924//cell-substrate adherens junction;GO:0043231//intracellular membrane-bounded organelle;GO:0044444//cytoplasmic part	GO:0005515//protein binding;GO:0004672//protein kinase activity;GO:0032559//adenyl ribonucleotide binding	GO:0006464//protein modification process	gi|56207920|emb|CAI21335.1|/0/novel protein similar to vertebrate cyclin G associated kinase (GAK) [Danio rerio]
ENSDART00000041146	4564	102	817	5.4434	40.3054	2.88839	Up	0	0	cdna:known chromosome:Zv9:2:32391243:32456001:-1 gene:ENSDARG00000032951	GO:0044424//intracellular part	GO:0016301//kinase activity;GO:0000166//nucleotide binding	GO:0030154//cell differentiation;GO:0048731;GO:0006464//protein modification process;GO:0043066//negative regulation of apoptosis	gi|292610789|ref|XP_001920672.2|/0/PREDICTED: nuclear receptor binding protein 2 [Danio rerio]
ENSDART00000099327	3017	109	873	8.79968	65.1516	2.88828	Up	0	0	cdna:known chromosome:Zv9:7:30638149:30647368:1 gene:ENSDARG00000068628	GO:0030427//site of polarized growth;GO:0016020//membrane;GO:0043231//intracellular membrane-bounded organelle;GO:0031982//vesicle;GO:0044444//cytoplasmic part	GO:0032561//guanyl ribonucleotide binding;GO:0017111//nucleoside-triphosphatase activity;GO:0019904//protein domain specific binding	GO:0032401//establishment of melanosome localization;GO:0009207;GO:0046887//positive regulation of hormone secretion;GO:0030030//cell projection organization;GO:0035556	gi|149773480|ref|NP_001092729.1|/5.69813e-110/ras-related protein Rab-8B [Danio rerio]
ENSDART00000087334	2529	11	88	1.0594	7.83466	2.88662	Up	5.69568e-07	4.80393e-06	cdna:known scaffold:Zv9:Zv9_NA947:72624:113371:-1 gene:ENSDARG00000076149	GO:0016020//membrane;GO:0043231//intracellular membrane-bounded organelle;GO:0031982//vesicle;GO:0005626//insoluble fraction;GO:0044444//cytoplasmic part	GO:0042379//chemokine receptor binding;GO:0019787//small conjugating protein ligase activity	GO:0000209//protein polyubiquitination;GO:0002666//positive regulation of T cell tolerance induction;GO:0016579//protein deubiquitination;GO:0043409//negative regulation of MAPKKK cascade;GO:0051707//response to other organism;GO:0030260//entry into host cell;GO:0001818//negative regulation of cytokine production;GO:0042130//negative regulation of T cell proliferation;GO:0043433//negative regulat…	gi|47220702|emb|CAG11771.1|/0/unnamed protein product [Tetraodon nigroviridis]
ENSDART00000079884	2039	13	104	1.55289	11.4842	2.88662	Up	1.54869e-07	1.40785e-06	cdna:novel chromosome:Zv9:13:18177248:18223837:-1 gene:ENSDARG00000057273	GO:0043005//neuron projection;GO:0034399//nuclear periphery;GO:0044444//cytoplasmic part;GO:0000267//cell fraction;GO:0005635//nuclear envelope;GO:0005886//plasma membrane	GO:0046914//transition metal ion binding;GO:0016702//oxidoreductase activity, acting on single donors with incorporation of molecular oxygen, incorporation of two atoms of oxygen	GO:0000038//very-long-chain fatty acid metabolic process;GO:0007600//sensory perception;GO:0002538;GO:0031667//response to nutrient levels;GO:0009058//biosynthetic process;GO:0019229//regulation of vasoconstriction;GO:0006691//leukotriene metabolic process	gi|220678977|emb|CAX14764.1|/0/novel protein similar to vertebrate arachidonate 5-lipoxygenase (ALOX5) [Danio rerio]
ENSDART00000138948	807	3	24	0.905448	6.69613	2.88662	Up	0.000129587	0.000744385	cdna:known chromosome:Zv9:7:7809067:7825455:1 gene:ENSDARG00000092003	GO:0043231//intracellular membrane-bounded organelle;GO:0000267//cell fraction	GO:0016531//copper chaperone activity;GO:0005515//protein binding;GO:0016209//antioxidant activity;GO:0022890//inorganic cation transmembrane transporter activity;GO:0003824//catalytic activity	GO:0006825//copper ion transport;GO:0006801//superoxide metabolic process;GO:0043085//positive regulation of catalytic activity	gi|213513394|ref|NP_001133786.1|/3.35324e-119/Copper chaperone for superoxide dismutase [Salmo salar]
ENSDART00000112331	3345	5	40	0.364074	2.69247	2.88662	Up	2.27826e-05	0.000152513	cdna:known chromosome:Zv9:8:39115700:39247389:-1 gene:ENSDARG00000076994	GO:0016020//membrane	GO:0004872//receptor activity	GO:0001525//angiogenesis;GO:0016477//cell migration;GO:0032101;GO:0007166//cell surface receptor linked signaling pathway;GO:0022603;GO:0007399//nervous system development	gi|292616988|ref|XP_689189.4|/0/PREDICTED: si:dkey-208c22.2 [Danio rerio]
ENSDART00000084512	5974	5	40	0.203855	1.50758	2.88662	Up	2.27826e-05	0.00015255	cdna:known chromosome:Zv9:1:46226243:46306861:1 gene:ENSDARG00000060184	GO:0043231//intracellular membrane-bounded organelle;GO:0031410//cytoplasmic vesicle	GO:0019901//protein kinase binding;GO:0035184//histone threonine kinase activity;GO:0003713//transcription coactivator activity;GO:0032559//adenyl ribonucleotide binding;GO:0035258//steroid hormone receptor binding;GO:0017048//Rho GTPase binding	GO:0006970//response to osmotic stress;GO:0010551//regulation of gene-specific transcription from RNA polymerase II promoter;GO:0000187//activation of MAPK activity;GO:0035405	gi|189514957|ref|XP_689331.3|/0/PREDICTED: hypothetical LOC560840 [Danio rerio]
ENSDART00000128563	483	3	24	1.51283	11.188	2.88662	Up	0.000129587	0.000744539	cdna:known scaffold:Zv9:Zv9_NA816:9891:16922:1 gene:ENSDARG00000091482	GO:0044464//cell part	GO:0005488//binding	-	gi|20531145|gb|AAM27392.1|AF493978_1/1.51632e-22/140 kDa estrogen receptor associated protein [Homo sapiens]
ENSDART00000133548	432	7	56	3.94666	29.1871	2.88662	Up	7.00804e-06	5.08293e-05	cdna:known chromosome:Zv9:23:85116:91275:1 gene:ENSDARG00000093701	GO:0016585//chromatin remodeling complex;GO:0044451//nucleoplasm part;GO:0044444//cytoplasmic part	GO:0030528//transcription regulator activity;GO:0019901//protein kinase binding;GO:0003712//transcription cofactor activity;GO:0017136//NAD-dependent histone deacetylase activity;GO:0008134//transcription factor binding	GO:0000122//negative regulation of transcription from RNA polymerase II promoter;GO:0045596//negative regulation of cell differentiation;GO:0006476//protein amino acid deacetylation;GO:0001649//osteoblast differentiation;GO:0014073;GO:0010830;GO:0010551//regulation of gene-specific transcription from RNA polymerase II promoter;GO:0043388//positive regulation of DNA binding;GO:0002042//cell migrat…	gi|292626735|ref|XP_001339044.3|/2.35706e-69/PREDICTED: histone deacetylase 9-like [Danio rerio]
ENSDART00000073892	1534	7	56	1.11145	8.21957	2.88662	Up	7.00804e-06	5.08161e-05	cdna:known chromosome:Zv9:5:69120024:69134391:1 gene:ENSDARG00000052109	-	-	-	gi|68533941|gb|AAH98892.1|/0/Zgc:114041 [Danio rerio]
ENSDART00000046360	2143	11	88	1.25022	9.24585	2.88662	Up	5.69568e-07	4.80538e-06	cdna:known chromosome:Zv9:13:24595705:24603161:-1 gene:ENSDARG00000019709	GO:0043231//intracellular membrane-bounded organelle;GO:0005924//cell-substrate adherens junction;GO:0015629//actin cytoskeleton;GO:0044444//cytoplasmic part;GO:0012505//endomembrane system	GO:0017111//nucleoside-triphosphatase activity;GO:0043169//cation binding;GO:0032561//guanyl ribonucleotide binding	GO:0065008;GO:0007265//Ras protein signal transduction;GO:0022402//cell cycle process;GO:0007010//cytoskeleton organization;GO:0009966//regulation of signal transduction	gi|55925375|ref|NP_001007444.1|/7.92253e-132/rho-related GTP-binding protein RhoU [Danio rerio]
ENSDART00000101030	3831	12	95	0.76293	5.58339	2.87152	Up	2.97846e-07	2.6136e-06	cdna:known chromosome:Zv9:22:27256103:27323634:1 gene:ENSDARG00000069419	GO:0016021//integral to membrane	GO:0016829//lyase activity;GO:0005488//binding;GO:0009975//cyclase activity	GO:0015980//energy derivation by oxidation of organic compounds;GO:0007267//cell-cell signaling;GO:0045762//positive regulation of adenylate cyclase activity;GO:0033762//response to glucagon stimulus;GO:0032147//activation of protein kinase activity;GO:0010863;GO:0007169//transmembrane receptor protein tyrosine kinase signaling pathway;GO:0007188//G-protein signaling, coupled to cAMP nucleotide s…	gi|224069713|ref|XP_002194895.1|/0/PREDICTED: adenylate cyclase 9 [Taeniopygia guttata]
ENSDART00000101047	2065	9	71	1.06154	7.74149	2.86645	Up	2.03828e-06	1.59484e-05	cdna:known chromosome:Zv9:20:39717505:39761696:-1 gene:ENSDARG00000042548	GO:0005768//endosome	GO:0046983//protein dimerization activity;GO:0016505//apoptotic protease activator activity;GO:0042802//identical protein binding	GO:0043410//positive regulation of MAPKKK cascade;GO:0000737//DNA catabolic process, endonucleolytic;GO:0022402//cell cycle process;GO:0012502//induction of programmed cell death;GO:0043405//regulation of MAP kinase activity	gi|66472274|ref|NP_001018570.1|/6.32601e-78/tumor protein D52-like 1 [Danio rerio]
ENSDART00000002241	1260	18	141	3.47951	25.1962	2.85625	Up	5.54426e-09	5.93436e-08	cdna:known chromosome:Zv9:2:53035303:53084360:-1 gene:ENSDARG00000019588	GO:0043231//intracellular membrane-bounded organelle	GO:0005488//binding;GO:0003712//transcription cofactor activity	GO:0048731;GO:0043393//regulation of protein binding;GO:0030178//negative regulation of Wnt receptor signaling pathway;GO:0000122//negative regulation of transcription from RNA polymerase II promoter;GO:0034097//response to cytokine stimulus;GO:0009653//anatomical structure morphogenesis	gi|18858415|ref|NP_570986.1|/1.45198e-73/chico [Danio rerio]
ENSDART00000026050	3675	13	101	0.861592	6.188	2.8444	Up	1.54869e-07	1.40693e-06	cdna:known chromosome:Zv9:8:52146486:52197737:-1 gene:ENSDARG00000006021	GO:0043231//intracellular membrane-bounded organelle;GO:0044444//cytoplasmic part	GO:0008092//cytoskeletal protein binding;GO:0046914//transition metal ion binding;GO:0008235//metalloexopeptidase activity	GO:0006996//organelle organization;GO:0046530//photoreceptor cell differentiation;GO:0021988//olfactory lobe development;GO:0021533//cell differentiation in hindbrain;GO:0050877//neurological system process;GO:0018410;GO:0035608	gi|66773052|ref|NP_001019616.1|/0/cytosolic carboxypeptidase 1 [Danio rerio]
ENSDART00000064866	1816	32	247	4.2919	30.6244	2.83499	Up	6.01296e-13	9.58764e-12	cdna:known chromosome:Zv9:10:17966702:17976383:1 gene:ENSDARG00000044183	GO:0043231//intracellular membrane-bounded organelle;GO:0043234//protein complex;GO:0044444//cytoplasmic part	GO:0004674//protein serine/threonine kinase activity;GO:0019900//kinase binding	GO:0022402//cell cycle process;GO:0051259//protein oligomerization;GO:0006796//phosphate metabolic process;GO:0007169//transmembrane receptor protein tyrosine kinase signaling pathway;GO:0019217//regulation of fatty acid metabolic process	gi|50540332|ref|NP_001002632.1|/2.90562e-148/5'-AMP-activated protein kinase subunit beta-1 [Danio rerio]
ENSDART00000150111	1877	7	54	0.908342	6.47763	2.83416	Up	7.00906e-06	5.08102e-05	cdna:novel chromosome:Zv9:16:5783806:5811116:1 gene:ENSDARG00000074424	GO:0031981//nuclear lumen	GO:0004860//protein kinase inhibitor activity;GO:0019900//kinase binding	GO:0006469//negative regulation of protein kinase activity;GO:0051283	gi|292621930|ref|XP_002664819.1|/0/PREDICTED: inhibitor of Bruton agammaglobulinemia tyrosine kinase [Danio rerio]
ENSDART00000040397	1018	1181	9110	282.565	2014.92	2.83407	Up	1.5139e-12	2.32204e-11	cdna:known chromosome:Zv9:1:52215803:52223814:1 gene:ENSDARG00000025350	GO:0048770	GO:0005488//binding;GO:0016705//oxidoreductase activity, acting on paired donors, with incorporation or reduction of molecular oxygen;GO:0004601//peroxidase activity	GO:0042743//hydrogen peroxide metabolic process;GO:0048731;GO:0019725//cellular homeostasis	gi|50539996|ref|NP_001002468.1|/2.04538e-109/peroxiredoxin-2 [Danio rerio]
ENSDART00000128316	351	6	46	4.16351	29.5078	2.82522	Up	1.27428e-05	8.92349e-05	cdna:known chromosome:Zv9:21:41255314:41272736:-1 gene:ENSDARG00000090906	-	GO:0004672//protein kinase activity;GO:0032559//adenyl ribonucleotide binding	GO:0006464//protein modification process	gi|41054729|ref|NP_957427.1|/8.04845e-57/serine/threonine-protein kinase 10 [Danio rerio]
ENSDART00000132664	912	15	115	4.00601	28.3916	2.82522	Up	4.1297e-08	4.02519e-07	cdna:known chromosome:Zv9:5:32157458:32168089:1 gene:ENSDARG00000008840	GO:0043231//intracellular membrane-bounded organelle;GO:0043005//neuron projection;GO:0044444//cytoplasmic part;GO:0005694//chromosome	GO:0022892;GO:0016765//transferase activity, transferring alkyl or aryl (other than methyl) groups;GO:0048037//cofactor binding;GO:0016836//hydro-lyase activity	GO:0001101//response to acid;GO:0051414//response to cortisol stimulus;GO:0046677//response to antibiotic;GO:0043627//response to estrogen stimulus;GO:0007584//response to nutrient;GO:0009887//organ morphogenesis;GO:0010001//glial cell differentiation;GO:0018065//protein-cofactor linkage;GO:0006779//porphyrin biosynthetic process;GO:0034097//response to cytokine stimulus;GO:0010288//response to l…	gi|123210216|emb|CAM15096.1|/3.46926e-134/hydroxymethylbilane synthase [Danio rerio]
ENSDART00000085438	2409	3	23	0.303319	2.1497	2.82522	Up	0.000176385	0.000989293	cdna:known chromosome:Zv9:17:38562819:38609658:-1 gene:ENSDARG00000060551	GO:0031981//nuclear lumen	GO:0070011//peptidase activity, acting on L-amino acid peptides;GO:0046914//transition metal ion binding;GO:0004672//protein kinase activity;GO:0032559//adenyl ribonucleotide binding	GO:0006351//transcription, DNA-dependent;GO:0002224//toll-like receptor signaling pathway;GO:0007169//transmembrane receptor protein tyrosine kinase signaling pathway;GO:0006468//protein amino acid phosphorylation;GO:0006935//chemotaxis;GO:0000165//MAPKKK cascade	gi|189531032|ref|XP_693550.3|/0/PREDICTED: ribosomal protein S6 kinase, polypeptide 4-like [Danio rerio]
ENSDART00000134608	2311	21	160	2.21327	15.5886	2.81624	Up	7.30534e-10	8.62253e-09	cdna:known chromosome:Zv9:12:8168521:8184433:1 gene:ENSDARG00000070498	GO:0043231//intracellular membrane-bounded organelle	-	-	gi|160420321|ref|NP_001005602.2|/0/phytanoyl-CoA hydroxylase-interacting protein-like [Danio rerio]
ENSDART00000109131	1223	18	137	3.58477	25.2221	2.81473	Up	5.54426e-09	5.95269e-08	cdna:known chromosome:Zv9:10:3276146:3302671:-1 gene:ENSDARG00000076381	GO:0043231//intracellular membrane-bounded organelle;GO:0019866//organelle inner membrane	GO:0005488//binding;GO:0015142//tricarboxylic acid transmembrane transporter activity	GO:0006839//mitochondrial transport;GO:0035336//long-chain fatty-acyl-CoA metabolic process;GO:0006842//tricarboxylic acid transport;GO:0006641//triglyceride metabolic process;GO:0006006//glucose metabolic process	gi|159154959|gb|AAI54413.1|/0/LOC795332 protein [Danio rerio]
ENSDART00000046587	2187	65	494	7.23903	50.8586	2.81262	Up	0	0	cdna:known chromosome:Zv9:2:9578708:9607608:-1 gene:ENSDARG00000002790	GO:0030119//AP-type membrane coat adaptor complex;GO:0005905//coated pit;GO:0030139//endocytic vesicle;GO:0044439//peroxisomal part;GO:0030118//clathrin coat	GO:0005488//binding	GO:0007267//cell-cell signaling;GO:0015031//protein transport;GO:0007173//epidermal growth factor receptor signaling pathway;GO:0050688//regulation of defense response to virus;GO:0006935//chemotaxis	gi|47086877|ref|NP_997742.1|/0/AP-2 complex subunit mu-1-A [Danio rerio]
ENSDART00000064789	668	60	451	21.8771	152.015	2.79672	Up	0	0	cdna:known chromosome:Zv9:7:25524322:25531627:-1 gene:ENSDARG00000044125	GO:0044424//intracellular part	GO:0015036//disulfide oxidoreductase activity	GO:0000060//protein import into nucleus, translocation;GO:0009628//response to abiotic stimulus;GO:0051099//positive regulation of binding;GO:0019725//cellular homeostasis;GO:0018904	gi|50539990|ref|NP_001002461.1|/1.1459e-49/thioredoxin [Danio rerio]
ENSDART00000013363	2467	4	30	0.394918	2.73803	2.79352	Up	4.89578e-05	0.000306971	cdna:known chromosome:Zv9:18:24857679:24960925:-1 gene:ENSDARG00000018726	GO:0016323//basolateral plasma membrane;GO:0016021//integral to membrane	GO:0015197//peptide transporter activity;GO:0015291//secondary active transmembrane transporter activity;GO:0008509//anion transmembrane transporter activity	GO:0015833//peptide transport;GO:0015711//organic anion transport;GO:0071715	gi|113681162|ref|NP_001038653.1|/0/solute carrier organic anion transporter family, member 3A1 [Danio rerio]
ENSDART00000149218	2275	53	397	5.67427	39.2912	2.7917	Up	0	0	cdna:known chromosome:Zv9:4:6747634:6783981:1 gene:ENSDARG00000018688	GO:0031981//nuclear lumen	GO:0003712//transcription cofactor activity;GO:0001071;GO:0043565//sequence-specific DNA binding	GO:0048646//anatomical structure formation involved in morphogenesis;GO:0009611//response to wounding;GO:0006351//transcription, DNA-dependent	gi|71834376|ref|NP_001025279.1|/4.6463e-154/ETS domain-containing protein Elk-3 [Danio rerio]
ENSDART00000139221	721	16	119	5.40506	37.1619	2.78144	Up	2.12062e-08	2.13815e-07	cdna:known chromosome:Zv9:21:37418331:37423405:-1 gene:ENSDARG00000033089	-	-	-	-
ENSDART00000021194	1032	7	52	1.65209	11.3451	2.77971	Up	7.01204e-06	5.08186e-05	cdna:known chromosome:Zv9:4:60617632:60630485:1 gene:ENSDARG00000053561	-	-	-	gi|148725844|emb|CAN88566.1|/1.17838e-136/membrane-spanning 4-domains, subfamily A, member 4 [Danio rerio]
ENSDART00000108916	3786	5	37	0.321666	2.20043	2.77415	Up	2.35e-05	0.000156975	cdna:known chromosome:Zv9:7:75563725:75616266:-1 gene:ENSDARG00000076697	-	-	-	gi|292629275|ref|XP_682857.4|/0/PREDICTED: signal-induced proliferation-associated 1 like 1-like [Danio rerio]
ENSDART00000103267	1102	81	599	17.9027	122.386	2.77319	Up	3.9968e-15	8.34407e-14	cdna:known chromosome:Zv9:6:52993847:53000957:-1 gene:ENSDARG00000070404	-	-	-	gi|41054243|ref|NP_956082.1|/7.84777e-166/induced in neural crest by AP2, 1b [Danio rerio]
ENSDART00000012873	2479	22	162	2.16153	14.7138	2.76704	Up	3.71048e-10	4.49004e-09	cdna:known chromosome:Zv9:1:34129536:34189404:1 gene:ENSDARG00000015312	-	GO:0003676//nucleic acid binding;GO:0001071	GO:0006357//regulation of transcription from RNA polymerase II promoter	gi|220679140|emb|CAX14087.1|/4.36108e-137/novel protein similar to vertebrate Kruppel-like factor 12 (KLF12, zgc:77286) [Danio rerio]
ENSDART00000105942	1773	18	132	2.47275	16.763	2.76109	Up	5.54426e-09	5.9481e-08	cdna:known chromosome:Zv9:22:9972615:9978854:1 gene:ENSDARG00000095643	-	-	-	gi|167555031|ref|NP_001107957.1|/4.40047e-101/SLAM family member [Danio rerio]
ENSDART00000057867	1576	19	139	2.93639	19.8584	2.75764	Up	2.8254e-09	3.13272e-08	cdna:known chromosome:Zv9:13:18726401:18740014:-1 gene:ENSDARG00000057374	GO:0019866//organelle inner membrane;GO:0005740//mitochondrial envelope;GO:0031224//intrinsic to membrane	GO:0015075//ion transmembrane transporter activity;GO:0005488//binding	GO:0030099//myeloid cell differentiation;GO:0000041//transition metal ion transport	gi|220679449|emb|CAX14128.1|/8.00305e-176/novel protein (zgc:158660) [Danio rerio]
ENSDART00000013641	1350	7	51	1.26293	8.50595	2.7517	Up	7.01522e-06	5.08284e-05	cdna:known chromosome:Zv9:21:28621675:28642282:1 gene:ENSDARG00000011317	GO:0005624//membrane fraction;GO:0031224//intrinsic to membrane	GO:0004936//alpha-adrenergic receptor activity	GO:0014075//response to amine stimulus;GO:0003321;GO:0005981//regulation of glycogen catabolic process;GO:0007266//Rho protein signal transduction;GO:0001982;GO:0048771//tissue remodeling;GO:0040007//growth;GO:0033500//carbohydrate homeostasis;GO:0007507//heart development;GO:0030534//adult behavior;GO:0007632//visual behavior;GO:0014072;GO:0048545//response to steroid hormone stimulus;GO:0051480…	gi|292625597|ref|XP_001922013.2|/0/PREDICTED: alpha-1B adrenoceptor-like [Danio rerio]
ENSDART00000123077	528	4	29	1.84519	12.3666	2.74461	Up	5.5975e-05	0.000348144	cdna:known chromosome:Zv9:18:1946128:2054889:-1 gene:ENSDARG00000089928	-	GO:0005488//binding	-	gi|296479854|gb|DAA21969.1|/7.29505e-73/FCH and double SH3 domains 2 [Bos taurus]
ENSDART00000146005	3219	12	87	0.907979	6.08534	2.74461	Up	2.97846e-07	2.60784e-06	cdna:known chromosome:Zv9:3:33574733:33593882:1 gene:ENSDARG00000053467	-	GO:0032561//guanyl ribonucleotide binding;GO:0017111//nucleoside-triphosphatase activity	GO:0009207;GO:0002376//immune system process;GO:0023052	gi|47087321|ref|NP_998640.1|/0/GTP-binding protein 1 [Danio rerio]
ENSDART00000130210	3252	4	29	0.299589	2.00786	2.74461	Up	5.5975e-05	0.000348066	cdna:known chromosome:Zv9:5:53125898:53307454:1 gene:ENSDARG00000086810	GO:0005694//chromosome;GO:0032300	GO:0032139//dinucleotide insertion or deletion binding;GO:0032138//single base insertion or deletion binding;GO:0032356;GO:0042802//identical protein binding;GO:0043565//sequence-specific DNA binding;GO:0000217//DNA secondary structure binding;GO:0042623//ATPase activity, coupled	GO:0000018//regulation of DNA recombination;GO:0002562;GO:0051095;GO:0051276//chromosome organization;GO:0006298//mismatch repair	gi|157841276|ref|NP_001103184.1|/0/DNA mismatch repair protein Msh3 [Danio rerio]
ENSDART00000040305	1419	4	29	0.686583	4.60153	2.74461	Up	5.5975e-05	0.000348222	cdna:known chromosome:Zv9:11:32587203:32730541:1 gene:ENSDARG00000090785	-	GO:0005488//binding	-	gi|50417128|gb|AAH78320.1|/1.53462e-98/Zgc:100947 [Danio rerio]
ENSDART00000067078	4285	77	558	4.37679	29.3204	2.74396	Up	0	0	cdna:novel chromosome:Zv9:11:25398965:25471874:-1 gene:ENSDARG00000025902	GO:0044444//cytoplasmic part;GO:0016020//membrane	GO:0005488//binding;GO:0005088//Ras guanyl-nucleotide exchange factor activity;GO:0060089//molecular transducer activity	GO:0016477//cell migration;GO:0006917//induction of apoptosis;GO:0007264//small GTPase mediated signal transduction;GO:0019222//regulation of metabolic process;GO:0007169//transmembrane receptor protein tyrosine kinase signaling pathway;GO:0009966//regulation of signal transduction;GO:0007249//I-kappaB kinase/NF-kappaB cascade	gi|292618945|ref|XP_001923813.2|/0/PREDICTED: pleckstrin homology domain containing, family G (with RhoGef domain) member 5 [Danio rerio]
ENSDART00000109392	1536	17	123	2.69571	18.0302	2.74168	Up	1.08569e-08	1.13371e-07	cdna:known chromosome:Zv9:3:42085246:42113847:1 gene:ENSDARG00000074842	-	-	-	gi|241896887|ref|NP_001155915.1|/0/sorting nexin-8 [Danio rerio]
ENSDART00000059628	1503	9	65	1.45848	9.73735	2.73907	Up	2.03834e-06	1.59399e-05	cdna:novel chromosome:Zv9:9:42440891:42474607:-1 gene:ENSDARG00000040700	GO:0043231//intracellular membrane-bounded organelle	GO:0030528//transcription regulator activity	GO:0008366//axon ensheathment;GO:0001503//ossification;GO:2000026;GO:0006355//regulation of transcription, DNA-dependent;GO:0007422//peripheral nervous system development	gi|169154881|emb|CAQ14463.1|/0/novel protein similar to vertebrate NGFI-A binding protein 1 (EGR1 binding protein 1) (NAB1) [Danio rerio]
ENSDART00000064312	997	5	36	1.22149	8.13006	2.73462	Up	2.41326e-05	0.000160853	cdna:known chromosome:Zv9:4:60747967:60760458:1 gene:ENSDARG00000043796	-	-	-	gi|62955405|ref|NP_001017714.1|/2.14575e-103/membrane-spanning 4-domains, subfamily A, member 17A.7 [Danio rerio]
ENSDART00000086564	2138	18	129	2.0506	13.5853	2.72793	Up	5.54426e-09	5.94352e-08	cdna:known chromosome:Zv9:5:32445813:32563380:-1 gene:ENSDARG00000061017	GO:0044464//cell part	-	GO:0010876;GO:0001525//angiogenesis;GO:0006810//transport	gi|169154026|emb|CAQ14173.1|/0/novel protein similar to human spinster protein (SPIN1) [Danio rerio]
ENSDART00000100351	3342	6	43	0.437281	2.897	2.72793	Up	1.28552e-05	8.99311e-05	cdna:known chromosome:Zv9:21:32999397:33040924:1 gene:ENSDARG00000033444	-	GO:0004672//protein kinase activity;GO:0030695//GTPase regulator activity;GO:0032559//adenyl ribonucleotide binding	GO:0000165//MAPKKK cascade;GO:0006464//protein modification process	gi|113675125|ref|NP_001038725.1|/0/mitogen-activated protein kinase kinase kinase kinase 2 [Danio rerio]
ENSDART00000023540	3001	9	64	0.730453	4.80176	2.7167	Up	2.03838e-06	1.59312e-05	cdna:known chromosome:Zv9:14:34542322:34560736:-1 gene:ENSDARG00000016541	GO:0043231//intracellular membrane-bounded organelle	-	GO:0002369//T cell cytokine production;GO:0030888;GO:0002377//immunoglobulin production;GO:0001819//positive regulation of cytokine production;GO:0002696;GO:0045927//positive regulation of growth;GO:0043370;GO:0042098//T cell proliferation;GO:0001894//tissue homeostasis	gi|292620874|ref|XP_690443.3|/0/PREDICTED: SH3 protein expressed in lymphocytes-like [Danio rerio]
ENSDART00000012445	1568	9	64	1.39802	9.1901	2.7167	Up	2.03838e-06	1.59357e-05	cdna:known chromosome:Zv9:23:4277416:4294628:1 gene:ENSDARG00000037813	GO:0016020//membrane	-	GO:0006810//transport	gi|61403590|gb|AAH91895.1|/0/Zgc:113278 [Danio rerio]
ENSDART00000101079	3866	11	78	0.693021	4.54275	2.7126	Up	5.69568e-07	4.80247e-06	cdna:known chromosome:Zv9:1:48199031:48268849:-1 gene:ENSDARG00000069438	GO:0043231//intracellular membrane-bounded organelle;GO:0005737//cytoplasm;GO:0016020//membrane	GO:0046914//transition metal ion binding	GO:0050896//response to stimulus;GO:0048731;GO:0048870//cell motility;GO:0007589//body fluid secretion;GO:0003006//reproductive developmental process	gi|117606125|ref|NP_001071026.1|/0/neuralized-like protein 1A [Danio rerio]
ENSDART00000007741	2367	16	113	1.64641	10.749	2.7068	Up	2.12062e-08	2.13738e-07	cdna:known chromosome:Zv9:13:29005324:29007750:-1 gene:ENSDARG00000013581	GO:0044464//cell part	-	-	gi|125833324|ref|XP_001345905.1|/0/PREDICTED: ruby-eye-like protein-like [Danio rerio]
ENSDART00000123590	3489	4	28	0.279238	1.80694	2.69398	Up	6.78902e-05	0.000413648	cdna:known chromosome:Zv9:25:28496604:28532561:-1 gene:ENSDARG00000089227	-	-	-	gi|292628339|ref|XP_694444.4|/0/PREDICTED: hypothetical protein [Danio rerio]
ENSDART00000055388	1231	4	28	0.791439	5.12137	2.69398	Up	6.78902e-05	0.000413739	cdna:known chromosome:Zv9:3:30819915:30836491:-1 gene:ENSDARG00000054645	GO:0044431//Golgi apparatus part	-	GO:0006996//organelle organization;GO:0007399//nervous system development;GO:0030154//cell differentiation;GO:0050794//regulation of cellular process	gi|125812587|ref|XP_697258.2|/4.69032e-178/PREDICTED: hypothetical protein [Danio rerio]
ENSDART00000012413	2657	153	1064	14.0254	90.1647	2.68452	Up	0	0	cdna:known chromosome:Zv9:2:31675429:31724187:1 gene:ENSDARG00000014969	GO:0016021//integral to membrane	GO:0015291//secondary active transmembrane transporter activity;GO:0015103//inorganic anion transmembrane transporter activity	GO:0048731;GO:0006817//phosphate transport;GO:0030278//regulation of ossification;GO:0007610//behavior	gi|259016179|sp|P58368.2|ANKHB_DANRE/0/RecName: Full=Progressive ankylosis protein homolog B; Short=ANK-B
ENSDART00000134276	7800	76	527	2.3732	15.2126	2.68036	Up	0	0	cdna:known chromosome:Zv9:10:27150376:27203780:1 gene:ENSDARG00000025011	GO:0005624//membrane fraction;GO:0043234//protein complex;GO:0044444//cytoplasmic part	GO:0046030//inositol trisphosphate phosphatase activity;GO:0034593;GO:0003676//nucleic acid binding;GO:0019904//protein domain specific binding	GO:0009583//detection of light stimulus;GO:0007417//central nervous system development;GO:0007611//learning or memory;GO:0033189//response to vitamin A;GO:0010033//response to organic substance;GO:0006796//phosphate metabolic process;GO:0046488//phosphatidylinositol metabolic process;GO:0042462//eye photoreceptor cell development;GO:0045807//positive regulation of endocytosis;GO:0043062//extracel…	gi|55742460|ref|NP_001007031.1|/0/synaptojanin-1 [Danio rerio]
ENSDART00000146113	4616	55	381	2.9021	18.5843	2.67891	Up	0	0	cdna:known chromosome:Zv9:14:9231666:9289472:-1 gene:ENSDARG00000078624	GO:0044444//cytoplasmic part	GO:0005088//Ras guanyl-nucleotide exchange factor activity	GO:0006917//induction of apoptosis;GO:0007267//cell-cell signaling;GO:0019222//regulation of metabolic process;GO:0006811//ion transport;GO:0009966//regulation of signal transduction;GO:0007172//signal complex assembly;GO:0007266//Rho protein signal transduction	gi|239582725|ref|NP_001155135.1|/0/Cdc42 guanine nucleotide exchange factor 9 [Danio rerio]
ENSDART00000136244	5171	13	90	0.612329	3.91881	2.67804	Up	1.5487e-07	1.40647e-06	cdna:novel chromosome:Zv9:19:26909255:27114782:1 gene:ENSDARG00000031751	GO:0016021//integral to membrane	GO:0032561//guanyl ribonucleotide binding;GO:0016301//kinase activity;GO:0001653//peptide receptor activity;GO:0032559//adenyl ribonucleotide binding;GO:0016829//lyase activity;GO:0019900//kinase binding;GO:0009975//cyclase activity	GO:0001525//angiogenesis;GO:0003014//renal system process;GO:0006584//catecholamine metabolic process;GO:0042311//vasodilation;GO:0008285//negative regulation of cell proliferation;GO:0007167//enzyme linked receptor protein signaling pathway;GO:0006464//protein modification process;GO:0006182//cGMP biosynthetic process;GO:0016049//cell growth;GO:0046903//secretion	gi|113678661|ref|NP_001038402.1|/0/atrial natriuretic peptide receptor 1 [Danio rerio]
ENSDART00000127299	6068	36	249	1.44502	9.23932	2.6767	Up	1.05249e-13	1.88702e-12	cdna:known chromosome:Zv9:4:59499479:59598537:-1 gene:ENSDARG00000076624	-	GO:0005488//binding	GO:0048646//anatomical structure formation involved in morphogenesis;GO:0006796//phosphate metabolic process	gi|224812556|gb|ACN64933.1|/0/protein tyrosine phosphatase [Danio rerio]
ENSDART00000124243	2415	12	83	1.21026	7.73833	2.6767	Up	2.97846e-07	2.61443e-06	cdna:known chromosome:Zv9:24:377386:402286:1 gene:ENSDARG00000088302	-	-	-	gi|292627392|ref|XP_002666625.1|/0/PREDICTED: family with sequence similarity 38, member B-like [Danio rerio]
ENSDART00000076469	2817	400	2743	34.5851	219.243	2.66431	Up	0	0	cdna:known chromosome:Zv9:3:32503428:32536625:1 gene:ENSDARG00000054320	GO:0030119//AP-type membrane coat adaptor complex;GO:0030128//clathrin coat of endocytic vesicle	GO:0022892;GO:0005488//binding	GO:0007267//cell-cell signaling;GO:0006901//vesicle coating;GO:0015031//protein transport;GO:0007173//epidermal growth factor receptor signaling pathway;GO:0050688//regulation of defense response to virus;GO:0006935//chemotaxis	gi|189517144|ref|XP_001922436.1|/0/PREDICTED: adaptor-related protein complex 2, alpha 1 subunit-like isoform 1 [Danio rerio]
ENSDART00000140905	2230	7	48	0.764555	4.84644	2.66423	Up	7.04518e-06	5.10321e-05	cdna:novel chromosome:Zv9:22:5643907:5648218:-1 gene:ENSDARG00000079328	-	-	-	gi|292626083|ref|XP_001920749.2|/0/PREDICTED: hypothetical protein [Danio rerio]
ENSDART00000061886	2652	47	322	4.31658	27.3381	2.66295	Up	0	0	cdna:known chromosome:Zv9:18:8836681:8893756:1 gene:ENSDARG00000042210	GO:0043005//neuron projection;GO:0044421//extracellular region part	GO:0004871//signal transducer activity	GO:0007411//axon guidance;GO:0001525//angiogenesis;GO:0010631//epithelial cell migration;GO:0008016//regulation of heart contraction;GO:0012501//programmed cell death;GO:0060600;GO:0023052;GO:0030517//negative regulation of axon extension	gi|94732444|emb|CAK03831.1|/0/semaphorin 3ab [Danio rerio]
ENSDART00000042158	1578	6	41	0.926105	5.8501	2.65921	Up	1.31196e-05	9.16195e-05	cdna:known chromosome:Zv9:1:46120978:46133467:-1 gene:ENSDARG00000032340	GO:0031410//cytoplasmic vesicle;GO:0043231//intracellular membrane-bounded organelle	-	-	gi|226732873|sp|A2BGU9.1|SERHL_DANRE/0/RecName: Full=Serine hydrolase-like protein
ENSDART00000123960	2289	6	41	0.638442	4.03297	2.65921	Up	1.31196e-05	9.16425e-05	cdna:known chromosome:Zv9:16:47760223:47778384:-1 gene:ENSDARG00000089586	GO:0016020//membrane	-	-	gi|292622653|ref|XP_694481.4|/0/PREDICTED: Neural cell adhesion molecule 1-A-like [Danio rerio]
ENSDART00000145247	1829	10	68	1.33169	8.37108	2.65216	Up	1.0819e-06	8.74575e-06	cdna:novel chromosome:Zv9:5:43782661:43798787:-1 gene:ENSDARG00000059886	-	-	-	gi|169154854|emb|CAQ14656.1|/0/novel protein [Danio rerio]
ENSDART00000147172	1500	5	34	0.811885	5.10357	2.65216	Up	2.7017e-05	0.000178369	cdna:novel chromosome:Zv9:8:19757183:19771287:-1 gene:ENSDARG00000043084	-	GO:0003824//catalytic activity	-	gi|292616796|ref|XP_001342996.2|/7.02504e-158/PREDICTED: si:rp71-61h23.3 [Danio rerio]
ENSDART00000114492	931	19	129	4.97072	31.198	2.64992	Up	2.8254e-09	3.13522e-08	cdna:known chromosome:Zv9:15:28671297:28675092:-1 gene:ENSDARG00000075092	-	-	-	gi|189529019|ref|XP_705793.2|/3.99854e-93/PREDICTED: hypothetical protein [Danio rerio]
ENSDART00000122476	804	9	61	2.72648	17.0828	2.64744	Up	2.03884e-06	1.59259e-05	cdna:known chromosome:Zv9:21:40236235:40238767:-1 gene:ENSDARG00000089987	-	GO:0016491//oxidoreductase activity	GO:0030329//prenylcysteine metabolic process	gi|149615075|ref|XP_001518320.1|/3.70703e-94/PREDICTED: hypothetical protein [Ornithorhynchus anatinus]
ENSDART00000102795	4177	9	61	0.5248	3.28815	2.64744	Up	2.03884e-06	1.59303e-05	cdna:known chromosome:Zv9:7:1025144:1071459:-1 gene:ENSDARG00000019743	GO:0005875//microtubule associated complex	GO:0017111//nucleoside-triphosphatase activity	GO:0003407//neural retina development;GO:0001754//eye photoreceptor cell differentiation;GO:0045165//cell fate commitment;GO:0008105//asymmetric protein localization	gi|292615402|ref|XP_002662643.1|/0/PREDICTED: dynactin 1a-like [Danio rerio]
ENSDART00000052649	1449	52	352	8.74079	54.6967	2.64562	Up	4.21884e-15	8.78783e-14	cdna:known chromosome:Zv9:19:20157821:20166702:-1 gene:ENSDARG00000036245	-	GO:0019904//protein domain specific binding	-	gi|292624183|ref|XP_002665566.1|/1.73158e-137/PREDICTED: sb:cb649 [Danio rerio]
ENSDART00000150085	1377	12	81	2.12258	13.2446	2.64151	Up	2.97846e-07	2.61278e-06	cdna:known chromosome:Zv9:10:6275747:6302907:-1 gene:ENSDARG00000095948	-	-	-	gi|292614895|ref|XP_696068.4|/1.89598e-29/PREDICTED: zgc:158326 [Danio rerio]
ENSDART00000074746	2562	16	108	1.5211	9.49142	2.64151	Up	2.12062e-08	2.14048e-07	cdna:known chromosome:Zv9:3:40250190:40253689:1 gene:ENSDARG00000052818	-	-	-	gi|189517255|ref|XP_687034.3|/0/PREDICTED: Smith-Magenis syndrome chromosome region, candidate 8 homolog [Danio rerio]
ENSDART00000059984	2648	16	108	1.47169	9.18316	2.64151	Up	2.12062e-08	2.13893e-07	cdna:known chromosome:Zv9:16:16883167:16970926:1 gene:ENSDARG00000040930	GO:0044464//cell part	GO:0005488//binding	GO:0009968//negative regulation of signal transduction;GO:0006915//apoptosis;GO:0008361//regulation of cell size;GO:0033673//negative regulation of kinase activity	gi|116268033|ref|NP_001070788.1|/1.19097e-164/DEP domain-containing mTOR-interacting protein [Danio rerio]
ENSDART00000139122	1361	4	27	0.715843	4.46675	2.64151	Up	8.80406e-05	0.000524247	cdna:novel chromosome:Zv9:19:7560892:7575268:1 gene:ENSDARG00000001710	GO:0005901//caveola;GO:0031224//intrinsic to membrane;GO:0005813//centrosome;GO:0048770;GO:0005626//insoluble fraction	GO:0005488//binding	-	gi|237681079|ref|NP_570988.1|/0/flotillin 1 [Danio rerio]
ENSDART00000066997	1016	4	27	0.958919	5.98352	2.64151	Up	8.80406e-05	0.000524135	cdna:known chromosome:Zv9:4:16730597:16738065:-1 gene:ENSDARG00000045561	-	-	-	gi|55963400|emb|CAI11845.1|/6.10161e-138/novel protein [Danio rerio]
ENSDART00000146298	1109	4	27	0.878505	5.48174	2.64151	Up	8.80406e-05	0.000524359	cdna:known chromosome:Zv9:16:15608995:15610250:1 gene:ENSDARG00000077176	-	-	-	gi|159155240|gb|AAI54800.1|/8.96342e-69/Zgc:174888 protein [Danio rerio]
ENSDART00000101957	1239	12	81	2.35899	14.7197	2.64151	Up	2.97846e-07	2.61031e-06	cdna:known chromosome:Zv9:3:62011103:62059762:-1 gene:ENSDARG00000031119	GO:0005886//plasma membrane;GO:0005634//nucleus	GO:0030674//protein binding, bridging;GO:0019904//protein domain specific binding	GO:0030035//microspike assembly	gi|62955633|ref|NP_001017830.1|/0/BAI1-associated protein 2-like 1b [Danio rerio]
ENSDART00000138750	1989	12	81	1.46948	9.16931	2.64151	Up	2.97846e-07	2.61525e-06	cdna:novel chromosome:Zv9:8:31512119:31529695:1 gene:ENSDARG00000033706	GO:0032589//neuron projection membrane;GO:0043234//protein complex;GO:0005626//insoluble fraction;GO:0044430//cytoskeletal part;GO:0044456//synapse part;GO:0016021//integral to membrane;GO:0044297//cell body	GO:0004930//G-protein coupled receptor activity;GO:0035256//metabotropic glutamate receptor binding;GO:0051393//alpha-actinin binding;GO:0046983//protein dimerization activity	GO:0010466//negative regulation of peptidase activity;GO:0046634;GO:0042753//positive regulation of circadian rhythm;GO:0048858;GO:0007631//feeding behavior;GO:0033673//negative regulation of kinase activity;GO:0014075//response to amine stimulus;GO:0035588;GO:0032102;GO:0031348//negative regulation of defense response;GO:0007169//transmembrane receptor protein tyrosine kinase signaling pathway;G…	gi|89886297|ref|NP_001034904.1|/0/adenosine receptor A2a [Danio rerio]
ENSDART00000030579	1378	15	101	2.65129	16.5028	2.63795	Up	4.1297e-08	4.0266e-07	cdna:known chromosome:Zv9:21:7096611:7105816:1 gene:ENSDARG00000024831	GO:0044421//extracellular region part;GO:0000267//cell fraction	GO:0017046//peptide hormone binding	GO:0022414;GO:0008152//metabolic process;GO:0023052;GO:0007610//behavior	gi|51010999|ref|NP_001003459.1|/6.46769e-171/corticotropin-releasing factor-binding protein [Danio rerio]
ENSDART00000098285	1883	25	168	3.23374	20.0884	2.63509	Up	4.87764e-11	6.39497e-10	cdna:known chromosome:Zv9:5:32053588:32057521:-1 gene:ENSDARG00000068096	GO:0031981//nuclear lumen	GO:0001071;GO:0003677//DNA binding;GO:0005515//protein binding	GO:0045686//negative regulation of glial cell differentiation;GO:0006355//regulation of transcription, DNA-dependent	gi|123208201|emb|CAM15161.1|/0/novel protein similar to vertebrate activating transcription factor 5 (ATF5) [Danio rerio]
ENSDART00000129240	2574	7	47	0.662377	4.11127	2.63386	Up	7.07116e-06	5.1207e-05	cdna:known chromosome:Zv9:22:9973017:9988667:1 gene:ENSDARG00000079762	-	-	-	gi|159155029|gb|AAI54555.1|/2.90544e-83/Si:dkey-253d23.4 protein [Danio rerio]
ENSDART00000108736	2775	11	73	0.965485	5.92306	2.61702	Up	5.69582e-07	4.79822e-06	cdna:known chromosome:Zv9:17:32365088:32538483:1 gene:ENSDARG00000079068	GO:0016020//membrane	GO:0046872//metal ion binding;GO:0019904//protein domain specific binding;GO:0070011//peptidase activity, acting on L-amino acid peptides	GO:0007169//transmembrane receptor protein tyrosine kinase signaling pathway;GO:0000768//syncytium formation by plasma membrane fusion	gi|292623293|ref|XP_691731.4|/0/PREDICTED: a disintegrin and metalloproteinase domain 12 (meltrin alpha) [Danio rerio]
ENSDART00000082296	1349	5	33	0.902763	5.50793	2.60909	Up	3.00682e-05	0.000197016	cdna:known chromosome:Zv9:8:1007467:1017535:1 gene:ENSDARG00000059236	GO:0031224//intrinsic to membrane	GO:0004955//prostaglandin receptor activity	GO:0001667//ameboidal cell migration;GO:0030217//T cell differentiation;GO:0007187//G-protein signaling, coupled to cyclic nucleotide second messenger	gi|118341487|gb|AAI27560.1|/0/Prostaglandin E receptor 4 (subtype EP4) a [Danio rerio]
ENSDART00000065880	1595	10	66	1.52706	9.31686	2.60909	Up	1.08199e-06	8.744e-06	cdna:known chromosome:Zv9:21:4485283:4502537:-1 gene:ENSDARG00000022218	GO:0044444//cytoplasmic part	GO:0019206//nucleoside kinase activity;GO:0032559//adenyl ribonucleotide binding	GO:0006796//phosphate metabolic process;GO:0009174;GO:0009112;GO:0008655//pyrimidine salvage	gi|52219162|ref|NP_001004666.1|/2.62615e-158/uridine-cytidine kinase 1 [Danio rerio]
ENSDART00000097533	1782	22	145	3.00698	18.3209	2.6071	Up	3.71048e-10	4.49591e-09	cdna:novel chromosome:Zv9:22:41007682:41073151:1 gene:ENSDARG00000067719	GO:0031981//nuclear lumen;GO:0043234//protein complex	GO:0003712//transcription cofactor activity;GO:0042802//identical protein binding	GO:0006357//regulation of transcription from RNA polymerase II promoter;GO:0001932//regulation of protein amino acid phosphorylation;GO:0048858;GO:0033673//negative regulation of kinase activity;GO:0051301//cell division;GO:0035411;GO:0001503//ossification;GO:0001837//epithelial to mesenchymal transition;GO:0045596//negative regulation of cell differentiation;GO:0030178//negative regulation of Wn…	gi|83415144|ref|NP_001032785.1|/0/WW domain-containing transcription regulator protein 1 [Danio rerio]
ENSDART00000127040	1014	7	46	1.68142	10.2142	2.60283	Up	7.11478e-06	5.14693e-05	cdna:known chromosome:Zv9:21:774268:817354:-1 gene:ENSDARG00000089389	-	GO:0016874//ligase activity;GO:0005488//binding	GO:0044267//cellular protein metabolic process	gi|47223598|emb|CAF99207.1|/1.24955e-82/unnamed protein product [Tetraodon nigroviridis]
ENSDART00000092665	3315	56	366	4.11453	24.859	2.59497	Up	0	0	cdna:known chromosome:Zv9:3:62721991:62748815:-1 gene:ENSDARG00000067607	GO:0043231//intracellular membrane-bounded organelle;GO:0031410//cytoplasmic vesicle;GO:0044425//membrane part;GO:0031090//organelle membrane;GO:0012505//endomembrane system	GO:0030528//transcription regulator activity;GO:0010843//promoter binding;GO:0001071	GO:0006357//regulation of transcription from RNA polymerase II promoter;GO:0031669//cellular response to nutrient levels;GO:0008202//steroid metabolic process	gi|157311735|ref|NP_001098599.1|/0/sterol regulatory element-binding protein 1 [Danio rerio]
ENSDART00000066546	1549	4	26	0.628962	3.77927	2.58706	Up	0.000121971	0.000704127	cdna:known chromosome:Zv9:12:4551965:4570729:1 gene:ENSDARG00000045249	GO:0044424//intracellular part	GO:0005515//protein binding	GO:0006355//regulation of transcription, DNA-dependent	gi|71480080|ref|NP_001025139.1|/0/NIF3-like protein 1 [Danio rerio]
ENSDART00000140469	2019	6	39	0.72382	4.34925	2.58706	Up	1.38687e-05	9.63908e-05	cdna:known chromosome:Zv9:16:16883160:16966287:1 gene:ENSDARG00000040930	GO:0044464//cell part	GO:0005488//binding	GO:0009968//negative regulation of signal transduction;GO:0006915//apoptosis;GO:0008361//regulation of cell size;GO:0033673//negative regulation of kinase activity	gi|116268033|ref|NP_001070788.1|/1.47488e-164/DEP domain-containing mTOR-interacting protein [Danio rerio]
ENSDART00000098562	1694	4	26	0.575125	3.45578	2.58706	Up	0.000121971	0.000703981	cdna:known chromosome:Zv9:2:56877968:56912362:-1 gene:ENSDARG00000003470	GO:0019866//organelle inner membrane;GO:0031224//intrinsic to membrane;GO:0043231//intracellular membrane-bounded organelle	-	GO:0006810//transport	gi|113676566|ref|NP_001038918.1|/3.22703e-162/solute carrier family 25 member 42 [Danio rerio]
ENSDART00000104110	990	12	78	2.95231	17.7397	2.58706	Up	2.9785e-07	2.60541e-06	cdna:known chromosome:Zv9:25:16973622:16996898:-1 gene:ENSDARG00000070717	GO:0031224//intrinsic to membrane;GO:0031981//nuclear lumen;GO:0019866//organelle inner membrane	GO:0005488//binding;GO:0015172//acidic amino acid transmembrane transporter activity;GO:0015291//secondary active transmembrane transporter activity	GO:0015711//organic anion transport;GO:0006865//amino acid transport	gi|292628153|ref|XP_001923807.2|/2.38065e-171/PREDICTED: im:7143718 [Danio rerio]
ENSDART00000102868	1555	8	52	1.25307	7.52938	2.58706	Up	3.81946e-06	2.8807e-05	cdna:known chromosome:Zv9:11:39014482:39046271:-1 gene:ENSDARG00000070213	GO:0044424//intracellular part	GO:0016301//kinase activity;GO:0032559//adenyl ribonucleotide binding	GO:0006644//phospholipid metabolic process;GO:0046335//ethanolamine biosynthetic process;GO:0006796//phosphate metabolic process	gi|77681590|ref|NP_001029347.1|/0/ethanolamine kinase 2 [Danio rerio]
ENSDART00000099511	3412	47	305	3.35509	20.1269	2.5847	Up	0	0	cdna:known chromosome:Zv9:18:25345357:25429375:-1 gene:ENSDARG00000038121	-	-	-	gi|189531659|ref|XP_694180.3|/0/PREDICTED: novel protein similar to elongation factor RNA polymerase II (ell) [Danio rerio]
ENSDART00000114000	5021	49	316	2.37696	14.1704	2.5757	Up	0	0	cdna:known chromosome:Zv9:23:401079:413486:1 gene:ENSDARG00000037852	GO:0012505//endomembrane system;GO:0043231//intracellular membrane-bounded organelle;GO:0031224//intrinsic to membrane	GO:0043169//cation binding;GO:0008375//acetylglucosaminyltransferase activity	GO:0006487//protein amino acid N-linked glycosylation	gi|55925363|ref|NP_001007438.1|/0/alpha-1,3-mannosyl-glycoprotein 4-beta-N-acetylglucosaminyltransferase C [Danio rerio]
ENSDART00000065420	3396	62	399	4.44672	26.454	2.57267	Up	0	0	cdna:novel chromosome:Zv9:21:26908253:26949739:1 gene:ENSDARG00000044556	GO:0005798//Golgi-associated vesicle	GO:0005488//binding	GO:0043393//regulation of protein binding;GO:0050688//regulation of defense response to virus;GO:0008104//protein localization;GO:0000301//retrograde transport, vesicle recycling within Golgi	gi|156105599|gb|ABU49224.1|/0/phosphofurin acidic cluster sorting protein 1 [Danio rerio]
ENSDART00000054909	2050	19	122	2.25744	13.3996	2.56943	Up	2.8254e-09	3.13148e-08	cdna:known chromosome:Zv9:23:14855077:14881513:-1 gene:ENSDARG00000037706	GO:0016020//membrane;GO:0044444//cytoplasmic part	GO:0016597//amino acid binding;GO:0046872//metal ion binding;GO:0042802//identical protein binding;GO:0032559//adenyl ribonucleotide binding;GO:0016881//acid-amino acid ligase activity;GO:0042277//peptide binding	GO:0048731;GO:0010033//response to organic substance;GO:0006749//glutathione metabolic process;GO:0006950//response to stress;GO:0044249//cellular biosynthetic process	gi|292626925|ref|XP_002666490.1|/0/PREDICTED: glutathione synthetase-like [Danio rerio]
ENSDART00000112648	3792	10	64	0.642314	3.80013	2.5647	Up	1.08227e-06	8.74369e-06	cdna:known chromosome:Zv9:18:47273922:47295061:-1 gene:ENSDARG00000074737	-	GO:0005488//binding	GO:0034728;GO:0032774//RNA biosynthetic process;GO:0065007//biological regulation	gi|189531377|ref|XP_001921675.1|/0/PREDICTED: RSF1 protein-like [Danio rerio]
ENSDART00000112782	7072	18	115	0.619935	3.66136	2.56219	Up	5.54426e-09	5.95499e-08	cdna:novel chromosome:Zv9:25:6860297:6982437:-1 gene:ENSDARG00000078227	GO:0044425//membrane part	GO:0005515//protein binding	GO:0035556;GO:0001932//regulation of protein amino acid phosphorylation;GO:0007275//multicellular organismal development	gi|189537237|ref|XP_001923457.1|/0/PREDICTED: chondroitin sulfate proteoglycan 4 [Danio rerio]
ENSDART00000009767	3287	83	530	6.15027	36.3047	2.56143	Up	9.14824e-14	1.66162e-12	cdna:known chromosome:Zv9:25:17949831:17971040:1 gene:ENSDARG00000014303	GO:0042598//vesicular fraction;GO:0043232;GO:0031090//organelle membrane;GO:0043231//intracellular membrane-bounded organelle	GO:0005488//binding;GO:0004871//signal transducer activity	GO:0051704//multi-organism process;GO:0023052	gi|57768939|ref|NP_001004650.1|/0/protein VAC14 homolog [Danio rerio]
ENSDART00000108581	3816	11	70	0.702102	4.13025	2.55648	Up	5.69636e-07	4.79723e-06	cdna:known chromosome:Zv9:16:19733759:19761735:-1 gene:ENSDARG00000079530	GO:0044444//cytoplasmic part	GO:0019900//kinase binding	GO:0065009;GO:0048522//positive regulation of cellular process;GO:0009966//regulation of signal transduction;GO:0042692//muscle cell differentiation;GO:0000165//MAPKKK cascade	gi|189534296|ref|XP_001336984.2|/0/PREDICTED: mitogen-activated protein kinase 8 interacting protein 3-like, partial [Danio rerio]
ENSDART00000018640	1294	152	965	28.6105	167.911	2.55308	Up	1.90958e-14	3.82577e-13	cdna:novel chromosome:Zv9:20:32444892:32471752:1 gene:ENSDARG00000008678	GO:0005768//endosome;GO:0031090//organelle membrane	GO:0019902//phosphatase binding;GO:0035091//phosphoinositide binding	GO:0016192//vesicle-mediated transport	gi|80751127|ref|NP_001032183.1|/3.35432e-89/sorting nexin-3 [Danio rerio]
ENSDART00000102706	2117	9	57	1.03547	6.06234	2.54959	Up	2.04278e-06	1.59522e-05	cdna:known chromosome:Zv9:9:7676363:7696759:-1 gene:ENSDARG00000058644	-	GO:0005515//protein binding	GO:0048523//negative regulation of cellular process;GO:0044267//cellular protein metabolic process;GO:0031323//regulation of cellular metabolic process	gi|121583764|ref|NP_001073462.1|/3.05974e-136/dnaJ homolog subfamily B member 2 [Danio rerio]
ENSDART00000006290	2772	25	158	2.19666	12.8337	2.54655	Up	4.87764e-11	6.38895e-10	cdna:known chromosome:Zv9:22:16654376:16665171:-1 gene:ENSDARG00000013928	-	-	-	gi|94732148|emb|CAK05136.1|/5.90971e-106/novel protein similar to vertebrate pleckstrin homology domain containing, family B (evectins) member 2 (zgc:55604) [Danio rerio]
ENSDART00000137212	5378	40	252	1.81157	10.5503	2.54198	Up	6.21724e-14	1.17532e-12	cdna:known chromosome:Zv9:24:27893528:28093295:1 gene:ENSDARG00000062154	GO:0043231//intracellular membrane-bounded organelle	GO:0005515//protein binding	-	gi|189536803|ref|XP_001919743.1|/0/PREDICTED: DIP2 disco-interacting protein 2 homolog C (Drosophila) [Danio rerio]
ENSDART00000003879	1546	20	126	3.15091	18.3505	2.54198	Up	1.43752e-09	1.64369e-08	cdna:known chromosome:Zv9:14:10542634:10570267:-1 gene:ENSDARG00000009982	-	-	-	gi|57524647|ref|NP_001003766.1|/3.86013e-175/family with sequence similarity 199, X-linked [Danio rerio]
ENSDART00000046880	2136	7	44	0.798202	4.63808	2.5387	Up	7.30986e-06	5.28255e-05	cdna:known chromosome:Zv9:9:29184800:29237728:1 gene:ENSDARG00000030633	-	-	-	gi|169158691|emb|CAQ13431.1|/0/novel protein [Danio rerio]
ENSDART00000065841	5242	33	207	1.53332	8.89119	2.53572	Up	3.57936e-13	5.92469e-12	cdna:known chromosome:Zv9:7:76802107:76814306:1 gene:ENSDARG00000044796	-	-	-	gi|292628502|ref|XP_002666995.1|/4.82662e-91/PREDICTED: sb:cb1081 [Danio rerio]
ENSDART00000019050	1862	40	250	5.23234	30.2306	2.53048	Up	6.21724e-14	1.17612e-12	cdna:novel chromosome:Zv9:10:28854125:28875423:-1 gene:ENSDARG00000018399	GO:0030529//ribonucleoprotein complex;GO:0031966//mitochondrial membrane;GO:0044459//plasma membrane part;GO:0005624//membrane fraction	GO:0004674//protein serine/threonine kinase activity;GO:0032559//adenyl ribonucleotide binding	GO:0006915//apoptosis;GO:0014874;GO:0007346//regulation of mitotic cell cycle;GO:0008284//positive regulation of cell proliferation;GO:0048017//inositol lipid-mediated signaling;GO:0043434//response to peptide hormone stimulus;GO:0003006//reproductive developmental process;GO:0007169//transmembrane receptor protein tyrosine kinase signaling pathway;GO:0007243//protein kinase cascade;GO:0022402//c…	gi|189524348|ref|XP_690726.3|/0/PREDICTED: ribosomal protein S6 kinase b, polypeptide 1-like [Danio rerio]
ENSDART00000138055	5192	16	100	0.750587	4.33662	2.53048	Up	2.12062e-08	2.14126e-07	cdna:novel chromosome:Zv9:5:47688954:47803936:1 gene:ENSDARG00000060010	GO:0031981//nuclear lumen;GO:0032991//macromolecular complex;GO:0015629//actin cytoskeleton;GO:0042995//cell projection;GO:0030054//cell junction	GO:0005083//small GTPase regulator activity;GO:0008047//enzyme activator activity;GO:0003677//DNA binding;GO:0019902//phosphatase binding;GO:0017048//Rho GTPase binding;GO:0004857//enzyme inhibitor activity	GO:0043087//regulation of GTPase activity;GO:0006351//transcription, DNA-dependent;GO:0015980//energy derivation by oxidation of organic compounds;GO:0051056//regulation of small GTPase mediated signal transduction;GO:0030073//insulin secretion	gi|190358644|ref|NP_001121812.1|/0/ras GTPase-activating-like protein IQGAP1 [Danio rerio]
ENSDART00000058342	7775	12	75	0.375921	2.17194	2.53048	Up	2.97864e-07	2.6039e-06	cdna:known chromosome:Zv9:7:12277032:12401591:1 gene:ENSDARG00000039884	GO:0005622//intracellular	GO:0005515//protein binding	GO:0009987//cellular process;GO:0006935//chemotaxis;GO:0002376//immune system process	gi|292615755|ref|XP_002662792.1|/0/PREDICTED: interleukin-16-like [Danio rerio]
ENSDART00000017138	2043	12	75	1.43063	8.26569	2.53048	Up	2.97864e-07	2.60472e-06	cdna:known chromosome:Zv9:5:38353106:38363557:1 gene:ENSDARG00000008414	-	-	-	gi|94732229|emb|CAK04547.1|/0/novel protein [Danio rerio]
ENSDART00000075563	1452	13	81	2.18068	12.5604	2.52604	Up	1.54872e-07	1.40604e-06	cdna:known chromosome:Zv9:10:6755781:6763439:-1 gene:ENSDARG00000053527	GO:0012506//vesicle membrane	GO:0005543//phospholipid binding	GO:0006810//transport;GO:0009987//cellular process	gi|76253892|ref|NP_001028903.1|/4.33715e-88/sorting nexin-24 [Danio rerio]
ENSDART00000102893	2772	145	903	12.7406	73.3468	2.5253	Up	0	0	cdna:known chromosome:Zv9:4:8099694:8119569:1 gene:ENSDARG00000070230	GO:0043231//intracellular membrane-bounded organelle	GO:0016646//oxidoreductase activity, acting on the CH-NH group of donors, NAD or NADP as acceptor;GO:0019842//vitamin binding;GO:0022892;GO:0016741//transferase activity, transferring one-carbon groups	GO:0051234//establishment of localization;GO:0009256//10-formyltetrahydrofolate metabolic process;GO:0006730//one-carbon metabolic process	gi|292612443|ref|XP_002661418.1|/0/PREDICTED: 10-formyltetrahydrofolate dehydrogenase-like [Danio rerio]
ENSDART00000004686	3126	54	336	4.20747	24.2012	2.52405	Up	0	0	cdna:known chromosome:Zv9:21:39452549:39482824:-1 gene:ENSDARG00000003022	GO:0031981//nuclear lumen;GO:0005924//cell-substrate adherens junction;GO:0042995//cell projection;GO:0044444//cytoplasmic part	GO:0000166//nucleotide binding;GO:0004672//protein kinase activity;GO:0046983//protein dimerization activity;GO:0046872//metal ion binding	GO:0048731;GO:0030307//positive regulation of cell growth;GO:0007265//Ras protein signal transduction;GO:0051017//actin filament bundle assembly;GO:0006935//chemotaxis;GO:0031397//negative regulation of protein ubiquitination	gi|296473062|gb|DAA15177.1|/0/LIM domain kinase 1 [Bos taurus]
ENSDART00000124809	4124	5	31	0.295302	1.6925	2.51889	Up	4.37422e-05	0.000276828	cdna:novel chromosome:Zv9:8:20695816:20730169:1 gene:ENSDARG00000004094	GO:0044424//intracellular part	GO:0015645//fatty-acid ligase activity;GO:0032559//adenyl ribonucleotide binding	GO:0032787//monocarboxylic acid metabolic process;GO:0044238//primary metabolic process	gi|169154958|emb|CAQ14948.1|/0/novel protein (wu:fk81d02) [Danio rerio]
ENSDART00000115246	2172	5	31	0.560694	3.21357	2.51889	Up	4.37422e-05	0.000276954	cdna:known chromosome:Zv9:25:38475388:38485587:-1 gene:ENSDARG00000016579	-	-	-	gi|292629117|ref|XP_002667259.1|/3.17679e-120/PREDICTED: tenascin XB-like, partial [Danio rerio]
ENSDART00000092344	2826	5	31	0.430937	2.46988	2.51889	Up	4.37422e-05	0.000276891	cdna:known chromosome:Zv9:23:4701075:4731649:1 gene:ENSDARG00000073822	GO:0044424//intracellular part	GO:0005083//small GTPase regulator activity	-	gi|292626816|ref|XP_002666461.1|/0/PREDICTED: cytohesin 2-like [Danio rerio]
ENSDART00000006216	864	5	31	1.40952	8.07857	2.51889	Up	4.37422e-05	0.000277017	cdna:known chromosome:Zv9:2:52861686:52935538:1 gene:ENSDARG00000002231	GO:0016020//membrane	GO:0016791//phosphatase activity	GO:0006796//phosphate metabolic process;GO:0006643//membrane lipid metabolic process	gi|292611123|ref|XP_692261.4|/1.16474e-136/PREDICTED: Lipid phosphate phosphohydrolase 2-like [Danio rerio]
ENSDART00000097796	968	10	62	2.51617	14.4212	2.51889	Up	1.08304e-06	8.74735e-06	cdna:novel chromosome:Zv9:21:5213547:5246432:-1 gene:ENSDARG00000077906	-	GO:0046914//transition metal ion binding	-	gi|292625165|ref|XP_001920673.2|/3.96298e-115/PREDICTED: ring finger 111-like [Danio rerio]
ENSDART00000092884	1690	44	272	6.34135	36.2384	2.51466	Up	4.26326e-14	8.25576e-13	cdna:novel chromosome:Zv9:9:9940637:9953624:-1 gene:ENSDARG00000063509	-	-	-	gi|189523275|ref|XP_685872.2|/1.06928e-165/PREDICTED: ras suppressor protein 1-like isoform 1 [Danio rerio]
ENSDART00000101671	2956	519	3202	42.764	243.895	2.51179	Up	0	0	cdna:known chromosome:Zv9:1:40965275:41000910:-1 gene:ENSDARG00000009315	GO:0044432//endoplasmic reticulum part;GO:0044425//membrane part	GO:0046872//metal ion binding;GO:0005515//protein binding	GO:0015031//protein transport;GO:0006487//protein amino acid N-linked glycosylation	gi|117606250|ref|NP_001071009.1|/0/calmegin [Danio rerio]
ENSDART00000081951	1186	6	37	1.2322	7.02431	2.51112	Up	1.59645e-05	0.000109913	cdna:known chromosome:Zv9:19:5788141:5878902:-1 gene:ENSDARG00000000503	GO:0005626//insoluble fraction;GO:0016021//integral to membrane	GO:0005231//excitatory extracellular ligand-gated ion channel activity;GO:0005515//protein binding	GO:0007267//cell-cell signaling;GO:0006887//exocytosis;GO:0015031//protein transport	gi|94732621|emb|CAK11233.1|/1.50224e-141/syntaxin1b [Danio rerio]
ENSDART00000074354	3099	12	74	0.943138	5.37646	2.51112	Up	2.97876e-07	2.60237e-06	cdna:known scaffold:Zv9:Zv9_scaffold3557:33659:91198:1 gene:ENSDARG00000003882	-	GO:0030528//transcription regulator activity;GO:0005488//binding	GO:0006355//regulation of transcription, DNA-dependent;GO:0031347//regulation of defense response;GO:0002275	gi|296923471|dbj|BAJ08250.1|/0/strawberry notch homologue 2a [Danio rerio]
ENSDART00000043069	1387	12	74	2.10727	12.0127	2.51112	Up	2.97876e-07	2.60319e-06	cdna:known chromosome:Zv9:13:43014580:43053628:-1 gene:ENSDARG00000032552	GO:0031224//intrinsic to membrane;GO:0031966//mitochondrial membrane	GO:0046914//transition metal ion binding;GO:0019899//enzyme binding;GO:0019787//small conjugating protein ligase activity	GO:0033365//protein localization in organelle;GO:0016567//protein ubiquitination;GO:0007568//aging;GO:0000266//mitochondrial fission	gi|130488289|ref|NP_001076296.1|/1.45753e-162/E3 ubiquitin-protein ligase MARCH5 [Danio rerio]
ENSDART00000113531	2781	32	197	2.80262	15.9497	2.50868	Up	6.01296e-13	9.59314e-12	cdna:known chromosome:Zv9:3:46342532:46401191:1 gene:ENSDARG00000076867	-	GO:0005515//protein binding	GO:0009987//cellular process;GO:0050789//regulation of biological process;GO:0007517//muscle development	gi|292611982|ref|XP_685503.4|/0/PREDICTED: wu:fl04e06 [Danio rerio]
ENSDART00000133659	3479	7	43	0.490071	2.78292	2.50553	Up	7.5131e-06	5.42097e-05	cdna:known chromosome:Zv9:1:22333572:22347324:1 gene:ENSDARG00000070109	GO:0000793//condensed chromosome	GO:0005488//binding	GO:0000070//mitotic sister chromatid segregation	gi|189514657|ref|XP_001921367.1|/0/PREDICTED: chromosome condensation protein G [Danio rerio]
ENSDART00000137955	6762	7	43	0.252138	1.43179	2.50553	Up	7.5131e-06	5.41957e-05	cdna:novel chromosome:Zv9:9:39216185:39344118:1 gene:ENSDARG00000010280	GO:0043231//intracellular membrane-bounded organelle;GO:0000776//kinetochore;GO:0005813//centrosome;GO:0005876//spindle microtubule	GO:0008017//microtubule binding	GO:0007067//mitosis;GO:0006935//chemotaxis;GO:0007019//microtubule depolymerization	gi|159569348|emb|CAP19544.1|/0/novel protein similar to vertebrate cytoplasmic linker associated protein 1 (CLASP1) [Danio rerio]
ENSDART00000021009	1797	44	269	5.96376	33.7047	2.49866	Up	4.26326e-14	8.24428e-13	cdna:known chromosome:Zv9:7:56923526:56938884:-1 gene:ENSDARG00000079012	GO:0031981//nuclear lumen	GO:0030528//transcription regulator activity;GO:0003676//nucleic acid binding;GO:0046914//transition metal ion binding;GO:0042802//identical protein binding;GO:0001071	GO:0030154//cell differentiation;GO:0006351//transcription, DNA-dependent;GO:0051098//regulation of binding	gi|68364382|ref|XP_686984.1|/0/PREDICTED: acute myelogenous leukemia 1 translocation 1 protein-like isoform 1 [Danio rerio]
ENSDART00000098261	2128	20	122	2.28915	12.9085	2.49543	Up	1.43752e-09	1.64301e-08	cdna:known chromosome:Zv9:8:53863137:53877281:-1 gene:ENSDARG00000021209	GO:0005887//integral to plasma membrane	GO:0005267//potassium channel activity	GO:0034220//ion transmembrane transport;GO:0030001//metal ion transport	gi|60649766|gb|AAH90472.1|/2.16376e-89/Zgc:113115 [Danio rerio]
ENSDART00000059961	2725	20	122	1.78764	10.0804	2.49543	Up	1.43752e-09	1.64234e-08	cdna:known chromosome:Zv9:18:22774824:22852023:1 gene:ENSDARG00000040917	GO:0005667//transcription factor complex;GO:0031674//I band	GO:0030528//transcription regulator activity;GO:0003712//transcription cofactor activity;GO:0001071;GO:0046983//protein dimerization activity;GO:0003676//nucleic acid binding	GO:0006357//regulation of transcription from RNA polymerase II promoter;GO:0001503//ossification;GO:0021700//developmental maturation;GO:0002521//leukocyte differentiation;GO:0003015;GO:0031032//actomyosin structure organization	gi|40363529|ref|NP_954679.1|/8.97307e-91/core-binding factor subunit beta [Danio rerio]
ENSDART00000040704	1802	13	79	1.75713	9.87095	2.48997	Up	1.54878e-07	1.40563e-06	cdna:novel chromosome:Zv9:13:10577494:10638160:-1 gene:ENSDARG00000006128	GO:0005856//cytoskeleton	-	-	gi|220679377|emb|CAX14320.1|/0/novel protein similar to vertebrate centrosomal protein 170kDa (CEP170) [Danio rerio]
ENSDART00000015482	2112	18	109	2.07584	11.6203	2.48488	Up	5.54426e-09	5.95729e-08	cdna:known chromosome:Zv9:5:7033030:7081061:-1 gene:ENSDARG00000015453	GO:0044429//mitochondrial part	GO:0043169//cation binding;GO:0004470//malic enzyme activity;GO:0000166//nucleotide binding	GO:0043648//dicarboxylic acid metabolic process	gi|237681177|ref|NP_001003627.2|/0/NAD-dependent malic enzyme, mitochondrial [Danio rerio]
ENSDART00000113644	2697	37	224	3.34146	18.7005	2.48453	Up	8.12684e-14	1.50061e-12	cdna:known chromosome:Zv9:17:50604778:50640374:1 gene:ENSDARG00000074471	GO:0005770//late endosome;GO:0005764//lysosome;GO:0005774//vacuolar membrane	GO:0005488//binding;GO:0030695//GTPase regulator activity	GO:0019222//regulation of metabolic process;GO:0006810//transport	gi|303227893|ref|NP_001107012.2|/0/vam6/Vps39-like protein [Danio rerio]
ENSDART00000108949	5386	7	42	0.316554	1.75578	2.47159	Up	7.85052e-06	5.65416e-05	cdna:known chromosome:Zv9:13:30916271:30922724:1 gene:ENSDARG00000074487	-	-	-	gi|229368150|gb|ACQ59055.1|/8.65835e-19/C-X-C motif chemokine 10 precursor [Anoplopoma fimbria]
ENSDART00000062556	956	13	78	3.31208	18.3706	2.47159	Up	1.54883e-07	1.40522e-06	cdna:known chromosome:Zv9:20:30965086:30973455:1 gene:ENSDARG00000042644	GO:0043231//intracellular membrane-bounded organelle;GO:0019866//organelle inner membrane	GO:0043169//cation binding;GO:0016209//antioxidant activity;GO:0003824//catalytic activity	GO:0003068;GO:0008637//apoptotic mitochondrial changes;GO:0009611//response to wounding;GO:0045596//negative regulation of cell differentiation;GO:0055080//cation homeostasis;GO:0010033//response to organic substance;GO:0048534;GO:0031328//positive regulation of cellular biosynthetic process;GO:0048468//cell development;GO:0022900//electron transport chain;GO:0008285//negative regulation of cell …	gi|41152470|ref|NP_956270.1|/8.6056e-131/superoxide dismutase [Mn], mitochondrial precursor [Danio rerio]
ENSDART00000133330	3557	130	778	8.90175	49.2473	2.46788	Up	0	0	cdna:novel chromosome:Zv9:5:20805535:20835933:-1 gene:ENSDARG00000068650	GO:0043231//intracellular membrane-bounded organelle	-	-	gi|224090198|ref|XP_002190115.1|/1.79367e-110/PREDICTED: hypothetical protein [Taeniopygia guttata]
ENSDART00000024312	1444	30	179	5.06022	27.9108	2.46355	Up	1.86318e-12	2.83742e-11	cdna:known chromosome:Zv9:4:11819660:11830942:-1 gene:ENSDARG00000005897	GO:0044424//intracellular part	GO:0016832//aldehyde-lyase activity	GO:0009166//nucleotide catabolic process;GO:0009120	gi|169158628|emb|CAQ13229.1|/0/novel protein similar to vertebrate 2-deoxyribose-5-phosphate aldolase homolog (C. elegans) (DERA, zgc:101610) [Danio rerio]
ENSDART00000126220	4036	21	125	1.26731	6.97341	2.46009	Up	7.30534e-10	8.61157e-09	cdna:known chromosome:Zv9:8:25649690:25660880:-1 gene:ENSDARG00000091086	-	-	GO:0006915//apoptosis;GO:0048562//embryonic organ morphogenesis;GO:0030326//embryonic limb morphogenesis	gi|68369878|ref|XP_695330.1|/0/PREDICTED: aristaless-like homeobox 3-like [Danio rerio]
ENSDART00000027329	1083	5950	35140	1338.15	7305.67	2.44878	Up	6.24722e-12	8.97328e-11	cdna:known chromosome:Zv9:7:13752097:13760863:1 gene:ENSDARG00000015551	-	GO:0016724;GO:0005506//iron ion binding	GO:0008152//metabolic process;GO:0000041//transition metal ion transport;GO:0006875//cellular metal ion homeostasis	gi|18858719|ref|NP_571660.1|/2.34595e-98/ferritin heavy chain [Danio rerio]
ENSDART00000020116	4048	10	59	0.601693	3.28169	2.44734	Up	1.08734e-06	8.77696e-06	cdna:known chromosome:Zv9:8:11702090:11750360:1 gene:ENSDARG00000016181	GO:0031981//nuclear lumen	GO:0003676//nucleic acid binding;GO:0046914//transition metal ion binding;GO:0046332//SMAD binding;GO:0003824//catalytic activity	GO:0032446//protein modification by small protein conjugation;GO:0048736;GO:0030509//BMP signaling pathway;GO:0035162//embryonic hemopoiesis;GO:0030099//myeloid cell differentiation;GO:0009791//post-embryonic development;GO:0007179//transforming growth factor beta receptor signaling pathway;GO:0032583//regulation of gene-specific transcription	gi|169154416|emb|CAQ15290.1|/0/tripartite motif-containing 33 [Danio rerio]
ENSDART00000127926	2340	18	106	1.87358	10.1994	2.44462	Up	5.54428e-09	5.9321e-08	cdna:known chromosome:Zv9:24:43245496:43351520:-1 gene:ENSDARG00000086147	GO:0016020//membrane	GO:0016791//phosphatase activity	GO:0048731;GO:0050789//regulation of biological process;GO:0009987//cellular process	gi|66392196|ref|NP_001018143.1|/0/protein tyrosine phosphatase, receptor type, M, a [Danio rerio]
ENSDART00000137128	4387	204	1201	11.326	61.6399	2.44422	Up	6.23946e-14	1.17712e-12	cdna:known chromosome:Zv9:5:26425431:26481710:-1 gene:ENSDARG00000020621	GO:0030119//AP-type membrane coat adaptor complex;GO:0044431//Golgi apparatus part;GO:0030139//endocytic vesicle;GO:0012505//endomembrane system;GO:0030136//clathrin-coated vesicle	GO:0005515//protein binding;GO:0022892	GO:0007267//cell-cell signaling;GO:0006901//vesicle coating;GO:0015031//protein transport;GO:0007173//epidermal growth factor receptor signaling pathway;GO:0050688//regulation of defense response to virus;GO:0006935//chemotaxis	gi|190570143|ref|NP_001122002.1|/0/AP-1 complex subunit beta-1 [Danio rerio]
ENSDART00000148282	1143	15	88	3.1964	17.335	2.43917	Up	4.1298e-08	4.02247e-07	cdna:novel chromosome:Zv9:24:42403985:42411783:-1 gene:ENSDARG00000045240	GO:0031981//nuclear lumen	GO:0003677//DNA binding;GO:0046983//protein dimerization activity	GO:0032501//multicellular organismal process;GO:0006351//transcription, DNA-dependent;GO:0006950//response to stress	gi|18858403|ref|NP_571912.1|/8.7514e-91/CCAAT/enhancer binding protein (C/EBP) 1 [Danio rerio]
ENSDART00000149032	1701	7	41	1.00233	5.42708	2.43682	Up	8.40894e-06	6.01894e-05	cdna:novel chromosome:Zv9:12:48061825:48087137:1 gene:ENSDARG00000078425	GO:0044429//mitochondrial part	GO:0005488//binding;GO:0008483//transaminase activity	GO:0050953//sensory perception of light stimulus;GO:0006520//cellular amino acid metabolic process	gi|189526312|ref|XP_701334.3|/0/PREDICTED: Ornithine aminotransferase, mitochondrial-like [Danio rerio]
ENSDART00000066855	1490	7	41	1.14427	6.19561	2.43682	Up	8.40894e-06	6.02049e-05	cdna:known chromosome:Zv9:24:2701420:2803982:1 gene:ENSDARG00000045455	GO:0044429//mitochondrial part;GO:0000267//cell fraction	GO:0003723//RNA binding;GO:0046872//metal ion binding;GO:0004812//aminoacyl-tRNA ligase activity;GO:0032559//adenyl ribonucleotide binding	GO:0006418//tRNA aminoacylation for protein translation	gi|148745169|gb|AAI42874.1|/0/Zgc:173439 protein [Danio rerio]
ENSDART00000125365	1533	6	35	0.95329	5.14058	2.43095	Up	2.1748e-05	0.000146967	cdna:known chromosome:Zv9:7:45582225:45585779:1 gene:ENSDARG00000088428	-	-	-	gi|189521589|ref|XP_001920572.1|/0/PREDICTED: Spermatogenesis-associated protein 2-like [Danio rerio]
ENSDART00000124286	3147	6	35	0.464377	2.50414	2.43095	Up	2.1748e-05	0.000146931	cdna:known chromosome:Zv9:2:45535612:45542837:1 gene:ENSDARG00000088423	-	GO:0005488//binding	GO:0065009;GO:0048518//positive regulation of biological process;GO:0051223//regulation of protein transport;GO:0060341;GO:0051649//establishment of localization in cell;GO:0019222//regulation of metabolic process;GO:0006952//defense response	gi|292610991|ref|XP_001919852.2|/0/PREDICTED: NLR family, pyrin domain containing 6-like [Danio rerio]
ENSDART00000114792	2322	37	215	3.8811	20.8479	2.42536	Up	8.12684e-14	1.49961e-12	cdna:known chromosome:Zv9:11:31523093:31537101:1 gene:ENSDARG00000078959	GO:0031224//intrinsic to membrane	GO:0015075//ion transmembrane transporter activity	GO:0006810//transport	gi|294489266|ref|NP_001170916.1|/0/two pore channel 3 [Danio rerio]
ENSDART00000085524	2142	21	122	2.3879	12.8241	2.42504	Up	7.30534e-10	8.62986e-09	cdna:known chromosome:Zv9:11:46039278:46058689:-1 gene:ENSDARG00000060595	GO:0043296//apical junction complex;GO:0030425//dendrite;GO:0044297//cell body;GO:0008287//protein serine/threonine phosphatase complex;GO:0044430//cytoskeletal part	GO:0019903//protein phosphatase binding;GO:0035258//steroid hormone receptor binding;GO:0019904//protein domain specific binding	GO:0007043//cell-cell junction assembly;GO:0031175//neuron projection development;GO:0007610//behavior;GO:0008283//cell proliferation;GO:0007166//cell surface receptor linked signaling pathway	gi|123707861|ref|NP_001074111.1|/0/striatin [Danio rerio]
ENSDART00000148307	852	20	116	5.7175	30.6552	2.42268	Up	1.43752e-09	1.64504e-08	cdna:novel chromosome:Zv9:7:6359919:6360834:1 gene:ENSDARG00000095647	-	-	-	-
ENSDART00000100990	435	25	145	13.998	75.0525	2.42268	Up	4.87764e-11	6.39799e-10	cdna:known chromosome:Zv9:25:6558110:6558544:1 gene:ENSDARG00000091479	-	-	-	gi|189523699|ref|XP_001923800.1|/3.6745e-22/PREDICTED: titin a [Danio rerio]
ENSDART00000077209	1686	55	317	7.94549	42.3339	2.4136	Up	0	0	cdna:known chromosome:Zv9:6:1638187:1656025:-1 gene:ENSDARG00000054930	GO:0031224//intrinsic to membrane	GO:0004888//transmembrane receptor activity	GO:0044238//primary metabolic process;GO:0007166//cell surface receptor linked signaling pathway;GO:0032502//developmental process	gi|71834638|ref|NP_001025422.1|/0/transmembrane protein adipocyte-associated 1 homolog [Danio rerio]
ENSDART00000130371	3048	8	46	0.639279	3.39805	2.41019	Up	4.16606e-06	3.12516e-05	cdna:known chromosome:Zv9:12:40259745:40346684:1 gene:ENSDARG00000053026	GO:0044424//intracellular part	-	-	gi|292619706|ref|XP_001920975.2|/0/PREDICTED: kinesin family member 19, partial [Danio rerio]
ENSDART00000064112	892	226	1299	61.7105	327.892	2.40963	Up	0	0	cdna:known chromosome:Zv9:20:10671101:10675037:-1 gene:ENSDARG00000043665	GO:0043231//intracellular membrane-bounded organelle	GO:0043169//cation binding;GO:0015036//disulfide oxidoreductase activity;GO:0051536//iron-sulfur cluster binding	GO:0031163;GO:0019725//cellular homeostasis;GO:0048534	gi|57526735|ref|NP_998186.1|/1.42217e-76/glutaredoxin-related protein 5, mitochondrial [Danio rerio]
ENSDART00000144570	1485	7	40	1.14812	6.06485	2.4012	Up	9.33006e-06	6.63386e-05	cdna:novel chromosome:Zv9:5:72153000:72176242:-1 gene:ENSDARG00000059442	-	-	-	gi|292614374|ref|XP_002662240.1|/5.72134e-160/PREDICTED: smoothelin [Danio rerio]
ENSDART00000115007	1020	13	74	3.10427	16.335	2.39564	Up	1.54971e-07	1.40555e-06	cdna:known chromosome:Zv9:3:5677205:5678356:-1 gene:ENSDARG00000074195	GO:0044424//intracellular part	GO:0008134//transcription factor binding	GO:0002762//negative regulation of myeloid leukocyte differentiation;GO:0010467//gene expression	gi|292629829|ref|XP_001346057.2|/9.184e-142/PREDICTED: transducer of ERBB2, 2-like [Danio rerio]
ENSDART00000130550	1752	19	108	2.64141	13.8796	2.39358	Up	2.82542e-09	3.12776e-08	cdna:known chromosome:Zv9:23:37887037:37892993:1 gene:ENSDARG00000091818	-	-	-	gi|292627196|ref|XP_001923722.2|/8.85177e-62/PREDICTED: Ankyrin repeat domain-containing protein 57-like [Danio rerio]
ENSDART00000060702	1719	43	244	6.09268	31.9595	2.3911	Up	7.88258e-14	1.46035e-12	cdna:known chromosome:Zv9:20:46693385:46718277:-1 gene:ENSDARG00000041407	-	-	-	gi|156230198|gb|AAI52512.1|/0/Family with sequence similarity 82, member A2 [Danio rerio]
ENSDART00000144813	977	6	34	1.4958	7.83557	2.38913	Up	2.7696e-05	0.000182635	cdna:novel chromosome:Zv9:13:17805328:18060141:-1 gene:ENSDARG00000062489	GO:0031224//intrinsic to membrane;GO:0005764//lysosome;GO:0005769//early endosome;GO:0012506//vesicle membrane	GO:0046914//transition metal ion binding;GO:0019787//small conjugating protein ligase activity;GO:0042287//MHC protein binding	GO:0010558//negative regulation of macromolecule biosynthetic process;GO:0002504//antigen processing and presentation of peptide or polysaccharide antigen via MHC class II;GO:0032446//protein modification by small protein conjugation	gi|238650181|ref|NP_001154907.1|/6.54211e-166/E3 ubiquitin-protein ligase MARCH8 isoform 1 [Danio rerio]
ENSDART00000090530	3003	79	447	6.40748	33.515	2.38698	Up	0	0	cdna:novel chromosome:Zv9:16:54996654:55034073:-1 gene:ENSDARG00000062517	GO:0005856//cytoskeleton	-	-	gi|130502136|ref|NP_001076395.1|/0/glycine/arginine-rich protein 1 [Danio rerio]
ENSDART00000112636	2715	80	452	7.17688	37.4848	2.38488	Up	0	0	cdna:known chromosome:Zv9:6:23758526:23786144:1 gene:ENSDARG00000077004	GO:0032991//macromolecular complex;GO:0043231//intracellular membrane-bounded organelle	GO:0019842//vitamin binding;GO:0016741//transferase activity, transferring one-carbon groups;GO:0022892;GO:0016620//oxidoreductase activity, acting on the aldehyde or oxo group of donors, NAD or NADP as acceptor;GO:0016646//oxidoreductase activity, acting on the CH-NH group of donors, NAD or NADP as acceptor;GO:0005515//protein binding	GO:0006730//one-carbon metabolic process;GO:0051234//establishment of localization;GO:0009256//10-formyltetrahydrofolate metabolic process	gi|125819811|ref|XP_001334699.1|/0/PREDICTED: 10-formyltetrahydrofolate dehydrogenase-like [Danio rerio]
ENSDART00000020350	2582	318	1796	29.9976	156.616	2.38431	Up	0	0	cdna:known chromosome:Zv9:13:33869888:33879406:-1 gene:ENSDARG00000020442	GO:0009898//internal side of plasma membrane;GO:0031252//cell leading edge;GO:0005769//early endosome;GO:0042995//cell projection;GO:0012506//vesicle membrane;GO:0010008//endosome membrane	GO:0005543//phospholipid binding	GO:0006897//endocytosis;GO:0009653//anatomical structure morphogenesis	gi|49899170|gb|AAH75758.1|/0/Snx5 protein [Danio rerio]
ENSDART00000032861	3360	14	79	1.01486	5.29388	2.38305	Up	8.0165e-08	7.54647e-07	cdna:known chromosome:Zv9:23:32600664:32629321:-1 gene:ENSDARG00000036826	-	GO:0005488//binding	-	gi|66392221|ref|NP_001018164.1|/0/serine/threonine-protein phosphatase 6 regulatory ankyrin repeat subunit C [Danio rerio]
ENSDART00000110608	3030	16	90	1.28615	6.68785	2.37848	Up	2.12074e-08	2.13518e-07	cdna:known chromosome:Zv9:11:34835241:34903710:-1 gene:ENSDARG00000074908	GO:0044421//extracellular region part;GO:0005886//plasma membrane	GO:0019838//growth factor binding	-	gi|125829720|ref|XP_698253.2|/0/PREDICTED: collagen, type VI, alpha 1 [Danio rerio]
ENSDART00000038990	3832	5	28	0.317805	1.6452	2.37205	Up	0.000120497	0.000697207	cdna:known chromosome:Zv9:6:31060241:31118550:1 gene:ENSDARG00000020625	GO:0043231//intracellular membrane-bounded organelle;GO:0043232;GO:0044444//cytoplasmic part	GO:0005126//cytokine receptor binding;GO:0004713//protein tyrosine kinase activity;GO:0032559//adenyl ribonucleotide binding	GO:0006468//protein amino acid phosphorylation;GO:0035556;GO:0001959//regulation of cytokine-mediated signaling pathway;GO:0032501//multicellular organismal process	gi|56790256|ref|NP_571148.1|/0/tyrosine-protein kinase JAK1 [Danio rerio]
ENSDART00000141695	1936	5	28	0.629043	3.25641	2.37205	Up	0.000120497	0.000697062	cdna:novel chromosome:Zv9:13:6540034:6657735:-1 gene:ENSDARG00000027016	GO:0012505//endomembrane system	GO:0005083//small GTPase regulator activity;GO:0005488//binding	GO:0032011//ARF protein signal transduction;GO:0048200	gi|220673341|emb|CAX12770.1|/0/novel protein similar to vertebrate golgi-specific brefeldin A resistance factor 1 (GBF1) [Danio rerio]
ENSDART00000137994	1268	5	28	0.960432	4.97193	2.37205	Up	0.000120497	0.000696917	cdna:novel chromosome:Zv9:8:19778150:19791358:-1 gene:ENSDARG00000093978	-	-	GO:0048856//anatomical structure development;GO:0032501//multicellular organismal process	gi|47215168|emb|CAG01434.1|/6.34932e-85/unnamed protein product [Tetraodon nigroviridis]
ENSDART00000149021	6224	5	28	0.195666	1.01292	2.37205	Up	0.000120497	0.000697352	cdna:novel chromosome:Zv9:9:9897338:9926924:-1 gene:ENSDARG00000086215	-	GO:0004871//signal transducer activity	-	gi|189523273|ref|XP_694388.3|/0/PREDICTED: gamma-aminobutyric acid type B receptor subunit 2-like [Danio rerio]
ENSDART00000134788	1102	5	28	1.10511	5.72088	2.37205	Up	0.000120497	0.000697497	cdna:novel chromosome:Zv9:7:20370095:20379426:-1 gene:ENSDARG00000080020	-	-	-	gi|169146314|emb|CAQ13447.1|/2.07e-158/novel protein [Danio rerio]
ENSDART00000046077	4106	86	481	5.10147	26.3762	2.37025	Up	0	0	cdna:known chromosome:Zv9:17:950190:982359:1 gene:ENSDARG00000009867	GO:0044444//cytoplasmic part	GO:0043168;GO:0046872//metal ion binding;GO:0032561//guanyl ribonucleotide binding;GO:0016879//ligase activity, forming carbon-nitrogen bonds	GO:0009168//purine ribonucleoside monophosphate biosynthetic process;GO:0009112	gi|47551341|ref|NP_999985.1|/0/adenylosuccinate synthetase isozyme 1 [Danio rerio]
ENSDART00000109848	3567	113	632	7.71598	39.8933	2.37023	Up	1.74971e-13	3.04862e-12	cdna:known chromosome:Zv9:24:21980347:22077198:-1 gene:ENSDARG00000077492	GO:0031224//intrinsic to membrane	GO:0042625//ATPase activity, coupled to transmembrane movement of ions;GO:0046872//metal ion binding;GO:0005548//phospholipid transporter activity;GO:0032559//adenyl ribonucleotide binding	GO:0009206;GO:0006811//ion transport;GO:0006869//lipid transport;GO:0009207;GO:0008283//cell proliferation	gi|118085026|ref|XP_417130.2|/0/PREDICTED: hypothetical protein [Gallus gallus]
ENSDART00000140641	704	12	67	4.15168	21.4283	2.36775	Up	2.98882e-07	2.61034e-06	cdna:novel chromosome:Zv9:14:18460918:18466401:-1 gene:ENSDARG00000095543	-	-	-	gi|125834679|ref|XP_001344817.1|/1.77603e-43/PREDICTED: hypothetical protein [Danio rerio]
ENSDART00000122259	2846	7	39	0.599072	3.08543	2.36467	Up	1.08442e-05	7.66732e-05	cdna:known chromosome:Zv9:7:31747102:31828436:-1 gene:ENSDARG00000053468	GO:0016023//cytoplasmic membrane-bounded vesicle;GO:0044430//cytoskeletal part;GO:0005626//insoluble fraction;GO:0044431//Golgi apparatus part;GO:0031224//intrinsic to membrane;GO:0012505//endomembrane system	GO:0004175//endopeptidase activity;GO:0046914//transition metal ion binding;GO:0005102//receptor binding;GO:0019904//protein domain specific binding;GO:0042802//identical protein binding;GO:0019900//kinase binding	GO:0002274;GO:0007155//cell adhesion;GO:0002690//positive regulation of leukocyte chemotaxis;GO:0008283//cell proliferation;GO:0043009//chordate embryonic development;GO:0006509//membrane protein ectodomain proteolysis;GO:0007154//cell communication;GO:0007169//transmembrane receptor protein tyrosine kinase signaling pathway;GO:0034097//response to cytokine stimulus;GO:0006464//protein modificati…	gi|226533709|ref|NP_001152786.1|/0/disintegrin and metalloproteinase domain-containing protein 10 [Danio rerio]
ENSDART00000146735	2891	7	39	0.589747	3.03741	2.36467	Up	1.08442e-05	7.66927e-05	cdna:known chromosome:Zv9:15:16416336:16425071:-1 gene:ENSDARG00000058219	GO:0032991//macromolecular complex;GO:0015630//microtubule cytoskeleton;GO:0005737//cytoplasm;GO:0044430//cytoskeletal part	GO:0017111//nucleoside-triphosphatase activity;GO:0000166//nucleotide binding	GO:0043623//cellular protein complex assembly;GO:0032501//multicellular organismal process;GO:0007017//microtubule-based process;GO:0032502//developmental process	gi|50344840|ref|NP_001002093.1|/0/tubulin delta chain [Danio rerio]
ENSDART00000089234	3495	65	362	4.52983	23.321	2.3641	Up	0	0	cdna:novel chromosome:Zv9:2:23802571:23832951:1 gene:ENSDARG00000073756	GO:0016021//integral to membrane	GO:0015377//cation:chloride symporter activity	GO:0019725//cellular homeostasis;GO:0030001//metal ion transport	gi|169158959|emb|CAQ15532.1|/0/novel protein similar to vertebrate solute carrier family 12, (potassium-chloride transporter) [Danio rerio]
ENSDART00000123137	4152	50	278	2.93311	15.0756	2.36171	Up	0	0	cdna:known chromosome:Zv9:2:17085994:17192710:-1 gene:ENSDARG00000015252	GO:0031228//intrinsic to Golgi membrane	GO:0008373//sialyltransferase activity	GO:0006464//protein modification process	gi|47550865|ref|NP_999950.1|/0/ST3 beta-galactoside alpha-2,3-sialyltransferase 3, like [Danio rerio]
ENSDART00000148972	2435	20	111	2.00054	10.2639	2.35911	Up	1.43752e-09	1.64167e-08	cdna:novel chromosome:Zv9:16:19742166:19761931:-1 gene:ENSDARG00000079530	GO:0042995//cell projection;GO:0043229//intracellular organelle;GO:0044444//cytoplasmic part	GO:0005515//protein binding	GO:0048731;GO:0007165//signal transduction	gi|189534296|ref|XP_001336984.2|/0/PREDICTED: mitogen-activated protein kinase 8 interacting protein 3-like, partial [Danio rerio]
ENSDART00000130968	1596	19	105	2.89959	14.813	2.35294	Up	2.82544e-09	3.12654e-08	cdna:known chromosome:Zv9:15:3236649:3267809:1 gene:ENSDARG00000090687	-	GO:0005088//Ras guanyl-nucleotide exchange factor activity	-	gi|47221092|emb|CAG12786.1|/0/unnamed protein product [Tetraodon nigroviridis]
ENSDART00000108639	4263	12	66	0.685617	3.4859	2.34606	Up	2.99548e-07	2.61533e-06	cdna:known chromosome:Zv9:3:53375796:53440440:1 gene:ENSDARG00000077249	GO:0005622//intracellular	GO:0005099//Ras GTPase activator activity;GO:0005488//binding	GO:0032319//regulation of Rho GTPase activity	gi|189516795|ref|XP_694162.3|/0/PREDICTED: beta-chimaerin-like [Danio rerio]
ENSDART00000082264	3076	8	44	0.63346	3.22072	2.34606	Up	4.79132e-06	3.56535e-05	cdna:known chromosome:Zv9:24:11223489:11239234:-1 gene:ENSDARG00000040309	-	GO:0005543//phospholipid binding	GO:0009987//cellular process	gi|68403816|ref|XP_694713.1|/8.62762e-122/PREDICTED: PX domain-containing protein C6orf145 homolog [Danio rerio]
ENSDART00000058943	1437	8	44	1.35597	6.89418	2.34606	Up	4.79132e-06	3.56439e-05	cdna:known chromosome:Zv9:16:27471246:27472682:-1 gene:ENSDARG00000040280	GO:0044424//intracellular part;GO:0016020//membrane	GO:0005488//binding	-	gi|62204823|gb|AAH92778.1|/6.93368e-147/Zgc:110182 [Danio rerio]
ENSDART00000085039	3662	20	110	1.33023	6.76333	2.34606	Up	1.43752e-09	1.64099e-08	cdna:known chromosome:Zv9:21:41826083:41863332:-1 gene:ENSDARG00000060390	GO:0043231//intracellular membrane-bounded organelle;GO:0044444//cytoplasmic part;GO:0012505//endomembrane system	GO:0004672//protein kinase activity;GO:0046872//metal ion binding;GO:0005515//protein binding;GO:0032559//adenyl ribonucleotide binding	GO:0006915//apoptosis;GO:0006796//phosphate metabolic process;GO:0006464//protein modification process	gi|171846386|gb|AAI61674.1|/0/Zgc:175288 protein [Danio rerio]
ENSDART00000043920	2322	49	269	5.13984	26.0841	2.34338	Up	0	0	cdna:known chromosome:Zv9:5:72657744:72762596:1 gene:ENSDARG00000026666	GO:0043231//intracellular membrane-bounded organelle	GO:0046872//metal ion binding;GO:0004486//methylenetetrahydrofolate dehydrogenase activity;GO:0043168;GO:0019238//cyclohydrolase activity	GO:0006760//folic acid and derivative metabolic process	gi|50345014|ref|NP_001002181.1|/0/bifunctional methylenetetrahydrofolate dehydrogenase/cyclohydrolase, mitochondrial [Danio rerio]
ENSDART00000045533	1548	29	159	4.56292	23.1266	2.34153	Up	3.50164e-12	5.17394e-11	cdna:known chromosome:Zv9:8:5012447:5022210:1 gene:ENSDARG00000030981	GO:0031224//intrinsic to membrane;GO:0044424//intracellular part	-	GO:0008283//cell proliferation;GO:0009968//negative regulation of signal transduction	gi|66472702|ref|NP_001018360.1|/8.46821e-122/transmembrane protein 127 [Danio rerio]
ENSDART00000047735	1566	30	164	4.66601	23.5797	2.33729	Up	1.86318e-12	2.83276e-11	cdna:known chromosome:Zv9:11:18226485:18245707:-1 gene:ENSDARG00000022853	-	GO:0016740//transferase activity	-	gi|292618830|ref|XP_001921723.2|/0/PREDICTED: glycosyltransferase-like [Danio rerio]
ENSDART00000024304	4749	53	289	2.71825	13.7019	2.33363	Up	0	0	cdna:known chromosome:Zv9:11:41435220:41490992:1 gene:ENSDARG00000010519	-	GO:0060089//molecular transducer activity	GO:0006355//regulation of transcription, DNA-dependent;GO:0007623//circadian rhythm;GO:0023052	gi|18859229|ref|NP_571659.1|/0/period circadian protein homolog 3 [Danio rerio]
ENSDART00000098267	4605	60	327	3.17349	15.9884	2.33288	Up	0	0	cdna:known chromosome:Zv9:2:43570359:43633838:1 gene:ENSDARG00000027290	GO:0016020//membrane	GO:0005515//protein binding;GO:0004714//transmembrane receptor protein tyrosine kinase activity	GO:0007411//axon guidance;GO:0009888//tissue development;GO:0001667//ameboidal cell migration;GO:0002164//larval development;GO:0048534;GO:0008283//cell proliferation;GO:0022603;GO:0007154//cell communication;GO:0007169//transmembrane receptor protein tyrosine kinase signaling pathway;GO:0048675//axon extension;GO:0009966//regulation of signal transduction;GO:0048514//blood vessel morphogenesis;G…	gi|40748260|gb|AAR89616.1|/0/neuropilin 1b [Danio rerio]
ENSDART00000100458	4237	14	76	0.804795	4.0387	2.3272	Up	8.02562e-08	7.5525e-07	cdna:known chromosome:Zv9:18:18712196:18722685:-1 gene:ENSDARG00000069168	-	-	-	gi|292623702|ref|XP_686930.4|/0/PREDICTED: hypothetical protein [Danio rerio]
ENSDART00000112789	4998	72	390	3.50875	17.5693	2.32403	Up	0	0	cdna:known chromosome:Zv9:25:11510262:11646289:1 gene:ENSDARG00000079994	GO:0005622//intracellular	-	GO:0050794//regulation of cellular process	gi|292628069|ref|XP_684554.4|/0/PREDICTED: wu:fi40d09, partial [Danio rerio]
ENSDART00000125202	1626	12	65	1.79753	9.00076	2.32403	Up	3.00632e-07	2.62233e-06	cdna:known chromosome:Zv9:2:57537989:57551652:-1 gene:ENSDARG00000087600	-	GO:0030528//transcription regulator activity	GO:0006355//regulation of transcription, DNA-dependent;GO:0031347//regulation of defense response;GO:0002275	gi|292611226|ref|XP_002661026.1|/0/PREDICTED: protein strawberry notch homolog 2-like, partial [Danio rerio]
ENSDART00000014916	3250	240	1299	17.9864	89.9937	2.32292	Up	0	0	cdna:known chromosome:Zv9:1:17336041:17356958:-1 gene:ENSDARG00000015495	GO:0044464//cell part	GO:0046914//transition metal ion binding	-	gi|122891092|emb|CAM13045.1|/3.80898e-168/Kruppel-like factor 12 [Danio rerio]
ENSDART00000048183	5511	18	97	0.795532	3.96303	2.31661	Up	5.54462e-09	5.93018e-08	cdna:known chromosome:Zv9:15:19098095:19142117:-1 gene:ENSDARG00000030782	-	-	-	gi|292621433|ref|XP_694193.4|/0/PREDICTED: hypothetical protein [Danio rerio]
ENSDART00000050969	1656	11	59	1.61789	8.02192	2.30984	Up	5.86958e-07	4.92669e-06	cdna:known chromosome:Zv9:5:57343313:57361312:1 gene:ENSDARG00000035184	GO:0031224//intrinsic to membrane	-	GO:0008152//metabolic process	gi|126632668|emb|CAM56566.1|/2.84794e-163/novel protein (zgc:66242) [Danio rerio]
ENSDART00000135783	1412	11	59	1.89746	9.40814	2.30984	Up	5.86958e-07	4.92818e-06	cdna:known chromosome:Zv9:2:15981489:15992851:1 gene:ENSDARG00000087277	-	-	-	gi|301500661|ref|NP_001180398.1|/0/selenoprotein J [Danio rerio]
ENSDART00000058020	4197	167	893	9.69155	47.907	2.30544	Up	7.68274e-14	1.42523e-12	cdna:known chromosome:Zv9:4:11834475:11845706:-1 gene:ENSDARG00000053127	-	GO:0004003//ATP-dependent DNA helicase activity	GO:0006260//DNA replication	gi|169158627|emb|CAQ13228.1|/0/novel protein [Danio rerio]
ENSDART00000092691	393	6	32	3.71856	18.3334	2.30166	Up	5.34506e-05	0.000333413	cdna:known chromosome:Zv9:7:76781759:76783743:1 gene:ENSDARG00000079771	GO:0005626//insoluble fraction;GO:0015630//microtubule cytoskeleton	GO:0019901//protein kinase binding	GO:0014072;GO:0010829//negative regulation of glucose transport;GO:0043066//negative regulation of apoptosis	gi|125814548|ref|XP_683349.2|/2.55259e-63/PREDICTED: phosphoprotein enriched in astrocytes 15-like isoform 1 [Danio rerio]
ENSDART00000142409	1418	6	32	1.0306	5.08113	2.30166	Up	5.34506e-05	0.000333488	cdna:novel chromosome:Zv9:19:4934678:4956381:1 gene:ENSDARG00000094353	GO:0043231//intracellular membrane-bounded organelle	-	GO:0048869//cellular developmental process	gi|292624066|ref|XP_002665519.1|/0/PREDICTED: KIAA1882 protein-like [Danio rerio]
ENSDART00000123198	1977	9	48	1.1088	5.46665	2.30166	Up	2.45782e-06	1.898e-05	cdna:known chromosome:Zv9:17:21053107:21087268:1 gene:ENSDARG00000070603	-	GO:0032559//adenyl ribonucleotide binding	-	gi|149635614|ref|XP_001512019.1|/0/PREDICTED: similar to KIAA0417 [Ornithorhynchus anatinus]
ENSDART00000124911	5403	102	543	4.59813	22.6283	2.29901	Up	0	0	cdna:known chromosome:Zv9:17:45580840:45619632:1 gene:ENSDARG00000020944	GO:0005815//microtubule organizing center;GO:0001726//ruffle;GO:0031981//nuclear lumen;GO:0031254//trailing edge;GO:0044459//plasma membrane part;GO:0015629//actin cytoskeleton;GO:0005902//microvillus	GO:0003779//actin binding	GO:0065008;GO:0016337//cell-cell adhesion;GO:0007015//actin filament organization;GO:0006935//chemotaxis;GO:0022406//membrane docking;GO:0061245;GO:0030154//cell differentiation	gi|66472810|ref|NP_001018326.1|/0/ezrin like [Danio rerio]
ENSDART00000101431	3801	34	181	2.1787	10.7218	2.29901	Up	2.14496e-13	3.68647e-12	cdna:known chromosome:Zv9:10:4703151:4914403:1 gene:ENSDARG00000069608	-	-	-	gi|119579455|gb|EAW59051.1|/0/hCG28765, isoform CRA_b [Homo sapiens]
ENSDART00000006212	597	16	85	6.52772	32.0576	2.29602	Up	2.12198e-08	2.13488e-07	cdna:known chromosome:Zv9:16:5602931:5630658:1 gene:ENSDARG00000004328	GO:0031981//nuclear lumen;GO:0030529//ribonucleoprotein complex	GO:0046914//transition metal ion binding;GO:0005515//protein binding;GO:0003723//RNA binding	GO:0006351//transcription, DNA-dependent;GO:0045597//positive regulation of cell differentiation;GO:0006412//translation;GO:0003006//reproductive developmental process;GO:0014014;GO:0010586//miRNA metabolic process;GO:0035196//production of miRNAs involved in gene silencing by miRNA	gi|125838843|ref|XP_001340141.1|/8.79593e-98/PREDICTED: lin-28 homolog [Danio rerio]
ENSDART00000015379	1464	13	69	2.16281	10.6119	2.29471	Up	1.56065e-07	1.41363e-06	cdna:known chromosome:Zv9:2:10558049:10576954:1 gene:ENSDARG00000020746	GO:0044464//cell part	GO:0043565//sequence-specific DNA binding	GO:0000122//negative regulation of transcription from RNA polymerase II promoter;GO:0045165//cell fate commitment;GO:0010894//negative regulation of steroid biosynthetic process;GO:0000082//G1/S transition of mitotic cell cycle;GO:0032769//negative regulation of monooxygenase activity	gi|66472798|ref|NP_001018612.1|/0/growth factor independent 1.1 [Danio rerio]
ENSDART00000127910	2154	7	37	0.791531	3.86761	2.28872	Up	1.73701e-05	0.00011909	cdna:known chromosome:Zv9:21:39961086:39974964:-1 gene:ENSDARG00000078581	-	GO:0005488//binding	-	gi|292629054|ref|XP_001920126.2|/0/PREDICTED: hypothetical protein [Danio rerio]
ENSDART00000062536	1682	7	37	1.01365	4.95293	2.28872	Up	1.73701e-05	0.00011906	cdna:known chromosome:Zv9:20:30920001:30926942:-1 gene:ENSDARG00000042630	GO:0044424//intracellular part	-	-	gi|55962260|emb|CAI11708.1|/1.45853e-106/novel protein (zgc:56136) [Danio rerio]
ENSDART00000059320	1296	32	169	6.01396	29.3608	2.2875	Up	6.01296e-13	9.59864e-12	cdna:known chromosome:Zv9:18:1680683:1697696:-1 gene:ENSDARG00000040532	GO:0031513//nonmotile primary cilium;GO:0043005//neuron projection;GO:0030133//transport vesicle;GO:0000323//lytic vacuole;GO:0048770;GO:0005768//endosome;GO:0030141//secretory granule;GO:0044459//plasma membrane part	GO:0032561//guanyl ribonucleotide binding;GO:0017111//nucleoside-triphosphatase activity;GO:0017022//myosin binding	GO:0007599//hemostasis;GO:0001913//T cell mediated cytotoxicity;GO:0032401//establishment of melanosome localization;GO:0002323//natural killer cell activation during immune response;GO:0006886//intracellular protein transport;GO:0009207;GO:0016192//vesicle-mediated transport;GO:0050931//pigment cell differentiation;GO:0035556	gi|71834648|ref|NP_001025428.1|/1.54018e-126/ras-related protein Rab-27A [Danio rerio]
ENSDART00000110112	489	11	58	5.47898	26.7058	2.28517	Up	5.97958e-07	5.01599e-06	cdna:known chromosome:Zv9:15:42941443:42948860:1 gene:ENSDARG00000076464	GO:0005764//lysosome;GO:0031902//late endosome membrane;GO:0044425//membrane part	GO:0005488//binding	GO:0051640//organelle localization;GO:0040007//growth;GO:0001881//receptor recycling;GO:0007033//vacuole organization;GO:0019218//regulation of steroid metabolic process;GO:0008104//protein localization;GO:0010740//positive regulation of protein kinase cascade;GO:0043200//response to amino acid stimulus;GO:0032374//regulation of cholesterol transport;GO:0055092//sterol homeostasis	gi|292630371|ref|XP_002667853.1|/9.48206e-76/PREDICTED: RhoA activator C11orf59-like [Danio rerio]
ENSDART00000085926	2154	11	58	1.24383	6.06274	2.28517	Up	5.97958e-07	5.01448e-06	cdna:known chromosome:Zv9:15:46029284:46062924:-1 gene:ENSDARG00000012184	-	-	-	gi|146218509|gb|AAI39885.1|/0/MGC162872 protein [Danio rerio]
ENSDART00000122907	3138	12	63	0.931417	4.52037	2.27894	Up	3.0527e-07	2.66028e-06	cdna:known chromosome:Zv9:25:19691850:19697198:1 gene:ENSDARG00000045802	GO:0005576//extracellular region	GO:0008233//peptidase activity;GO:0005539//glycosaminoglycan binding	GO:0009987//cellular process	gi|47085841|ref|NP_998266.1|/0/hyaluronan and proteoglycan link protein 3 [Danio rerio]
ENSDART00000012098	882	8	42	2.20921	10.7218	2.27894	Up	6.45914e-06	4.73545e-05	cdna:known chromosome:Zv9:14:244406:245287:1 gene:ENSDARG00000012249	GO:0031224//intrinsic to membrane;GO:0005794//Golgi apparatus	GO:0034483//heparan sulfate sulfotransferase activity	-	gi|123705074|ref|NP_001074062.1|/5.37426e-169/heparan sulfate glucosamine 3-O-sulfotransferase 1 [Danio rerio]
ENSDART00000108935	2547	13	68	1.24317	6.01127	2.27365	Up	1.56816e-07	1.41859e-06	cdna:known chromosome:Zv9:13:4023088:4055399:1 gene:ENSDARG00000007362	GO:0031224//intrinsic to membrane	-	GO:0006810//transport	gi|41055142|ref|NP_956666.1|/7.08331e-74/vesicle transport protein SFT2A [Danio rerio]
ENSDART00000101775	2329	53	277	5.54271	26.7791	2.27245	Up	0	0	cdna:known chromosome:Zv9:13:16328863:16375571:1 gene:ENSDARG00000077383	GO:0015630//microtubule cytoskeleton;GO:0031981//nuclear lumen;GO:0005766;GO:0030139//endocytic vesicle;GO:0012505//endomembrane system;GO:0030141//secretory granule	GO:0046872//metal ion binding;GO:0005543//phospholipid binding;GO:0005515//protein binding	GO:0010038//response to metal ion;GO:0050817;GO:0000920//cell separation during cytokinesis;GO:0006897//endocytosis	gi|220678296|emb|CAX13991.1|/0/annexin A11a [Danio rerio]
ENSDART00000049374	2397	31	162	3.14999	15.2172	2.27228	Up	1.03118e-12	1.61005e-11	cdna:known chromosome:Zv9:13:51939463:51967110:-1 gene:ENSDARG00000029805	-	-	-	gi|47214852|emb|CAG01219.1|/0/unnamed protein product [Tetraodon nigroviridis]
ENSDART00000112392	5064	112	584	5.38691	25.966	2.26909	Up	0	0	cdna:known chromosome:Zv9:6:20364750:20414703:-1 gene:ENSDARG00000075907	-	-	-	gi|292614917|ref|XP_002662476.1|/0/PREDICTED: im:7156494 [Danio rerio]
ENSDART00000092050	11536	100	517	2.11135	10.0907	2.25679	Up	0	0	cdna:known chromosome:Zv9:22:10388437:10463812:-1 gene:ENSDARG00000076484	GO:0016020//membrane	GO:0030169//low-density lipoprotein binding;GO:0004888//transmembrane receptor activity	GO:0009987//cellular process;GO:0006952//defense response	gi|307344645|ref|NP_001182543.1|/0/stabilin-1 [Danio rerio]
ENSDART00000052904	5234	24	124	1.11685	5.33426	2.25586	Up	9.58082e-11	1.22045e-09	cdna:known chromosome:Zv9:7:21199624:21213578:1 gene:ENSDARG00000055342	GO:0016020//membrane	-	-	gi|189521282|ref|XP_001920250.1|/0/PREDICTED: monocarboxylate transporter 13-like [Danio rerio]
ENSDART00000128894	9861	31	160	0.765696	3.6533	2.25436	Up	1.03118e-12	1.60914e-11	cdna:known chromosome:Zv9:10:26904962:27045750:-1 gene:ENSDARG00000079850	GO:0016020//membrane	-	GO:0016337//cell-cell adhesion	gi|292618218|ref|XP_001921284.2|/0/PREDICTED: dachsous 1 [Danio rerio]
ENSDART00000063138	1628	7	36	1.04727	4.97891	2.2492	Up	2.39452e-05	0.000159681	cdna:known chromosome:Zv9:3:5917776:5927160:1 gene:ENSDARG00000043002	-	-	-	gi|189517024|ref|XP_001332080.2|/2.6569e-97/PREDICTED: fertilization envelope outer layer protein-like [Danio rerio]
ENSDART00000028255	2661	14	72	1.28144	6.0922	2.2492	Up	8.09686e-08	7.61696e-07	cdna:known chromosome:Zv9:14:3463494:3495433:1 gene:ENSDARG00000057345	GO:0016021//integral to membrane	GO:0019838//growth factor binding;GO:0005017//platelet-derived growth factor receptor activity;GO:0000166//nucleotide binding;GO:0004930//G-protein coupled receptor activity;GO:0070851	GO:0007275//multicellular organismal development;GO:0008283//cell proliferation;GO:0007169//transmembrane receptor protein tyrosine kinase signaling pathway;GO:0006468//protein amino acid phosphorylation;GO:0048856//anatomical structure development;GO:0006935//chemotaxis;GO:0016477//cell migration	gi|300117068|ref|NP_001177862.1|/0/beta-type platelet-derived growth factor receptor [Danio rerio]
ENSDART00000088469	5220	29	149	1.35314	6.42691	2.24781	Up	3.50164e-12	5.1822e-11	cdna:known chromosome:Zv9:9:34746413:34820186:1 gene:ENSDARG00000061759	GO:0034708;GO:0043231//intracellular membrane-bounded organelle	GO:0005488//binding;GO:0016491//oxidoreductase activity	GO:0034968//histone lysine methylation	gi|125826308|ref|XP_697746.2|/0/PREDICTED: ubiquitously transcribed tetratricopeptide repeat, X chromosome [Danio rerio]
ENSDART00000124440	1323	15	77	2.76151	13.1044	2.24652	Up	4.15156e-08	4.04225e-07	cdna:known chromosome:Zv9:19:7479024:7495542:-1 gene:ENSDARG00000086931	-	-	-	gi|292624087|ref|XP_001343843.3|/0/PREDICTED: hypothetical protein, partial [Danio rerio]
ENSDART00000008328	3210	60	308	4.55263	21.6039	2.24652	Up	0	0	cdna:known chromosome:Zv9:7:52700940:52704181:-1 gene:ENSDARG00000052065	GO:0044424//intracellular part	GO:0005515//protein binding	GO:0032879//regulation of localization;GO:0007169//transmembrane receptor protein tyrosine kinase signaling pathway;GO:0010033//response to organic substance;GO:0031323//regulation of cellular metabolic process;GO:0048522//positive regulation of cellular process;GO:0008283//cell proliferation	gi|47210701|emb|CAF91084.1|/0/unnamed protein product [Tetraodon nigroviridis]
ENSDART00000125952	2386	24	123	2.44995	11.607	2.24418	Up	9.58086e-11	1.21989e-09	cdna:known chromosome:Zv9:5:72746310:72762606:1 gene:ENSDARG00000090044	GO:0043231//intracellular membrane-bounded organelle	GO:0046872//metal ion binding;GO:0004486//methylenetetrahydrofolate dehydrogenase activity;GO:0043168;GO:0019238//cyclohydrolase activity	GO:0006760//folic acid and derivative metabolic process	gi|50345014|ref|NP_001002181.1|/0/bifunctional methylenetetrahydrofolate dehydrogenase/cyclohydrolase, mitochondrial [Danio rerio]
ENSDART00000077121	1245	8	41	1.56508	7.41483	2.24418	Up	8.13568e-06	5.83687e-05	cdna:known chromosome:Zv9:19:42152058:42174178:-1 gene:ENSDARG00000054848	GO:0043234//protein complex;GO:0031981//nuclear lumen;GO:0044429//mitochondrial part	GO:0004673//protein histidine kinase activity;GO:0042802//identical protein binding;GO:0046983//protein dimerization activity;GO:0032559//adenyl ribonucleotide binding	GO:0006468//protein amino acid phosphorylation;GO:0019318//hexose metabolic process;GO:0006086//acetyl-CoA biosynthetic process from pyruvate;GO:0007165//signal transduction	gi|192453580|ref|NP_001122176.1|/0/[Pyruvate dehydrogenase [lipoamide]] kinase isozyme 4, mitochondrial [Danio rerio]
ENSDART00000044276	4812	8	41	0.40493	1.91842	2.24418	Up	8.13568e-06	5.83837e-05	cdna:known chromosome:Zv9:6:39462565:39536598:-1 gene:ENSDARG00000016348	GO:0043231//intracellular membrane-bounded organelle	GO:0005515//protein binding	-	gi|292615102|ref|XP_002662549.1|/0/PREDICTED: disco-interacting protein 2 homolog B-like [Danio rerio]
ENSDART00000128337	768	9	46	2.85428	13.486	2.24026	Up	3.15408e-06	2.40364e-05	cdna:known scaffold:Zv9:Zv9_NA395:33864:34631:-1 gene:ENSDARG00000090204	GO:0044424//intracellular part	GO:0005488//binding	-	gi|47222359|emb|CAG05108.1|/1.22865e-67/unnamed protein product [Tetraodon nigroviridis]
ENSDART00000104358	1587	22	112	3.37646	15.8901	2.23455	Up	3.71068e-10	4.48442e-09	cdna:known chromosome:Zv9:11:5807748:5845520:1 gene:ENSDARG00000070843	GO:0043231//intracellular membrane-bounded organelle	GO:0042802//identical protein binding;GO:0003676//nucleic acid binding;GO:0001071	GO:0006351//transcription, DNA-dependent	gi|292618701|ref|XP_691265.4|/6.02377e-155/PREDICTED: AT rich interactive domain 3A (BRIGHT- like) protein-like, partial [Danio rerio]
ENSDART00000109134	3335	18	91	1.3146	6.14373	2.22449	Up	5.55078e-09	5.93449e-08	cdna:known chromosome:Zv9:23:24489442:24513416:-1 gene:ENSDARG00000078850	-	GO:0008092//cytoskeletal protein binding	GO:0006996//organelle organization	gi|195546802|ref|NP_001124255.1|/0/pleckstrin homology domain-containing family M member 2 [Danio rerio]
ENSDART00000056764	4414	25	126	1.37951	6.42724	2.22005	Up	4.87768e-11	6.38599e-10	cdna:known chromosome:Zv9:6:12709568:12763808:-1 gene:ENSDARG00000011941	GO:0016021//integral to membrane;GO:0044459//plasma membrane part	GO:0005515//protein binding;GO:0004675//transmembrane receptor protein serine/threonine kinase activity;GO:0032559//adenyl ribonucleotide binding	GO:0001934//positive regulation of protein amino acid phosphorylation;GO:0006351//transcription, DNA-dependent;GO:0010594;GO:0010631//epithelial cell migration;GO:0045597//positive regulation of cell differentiation;GO:0048562//embryonic organ morphogenesis;GO:0001935//endothelial cell proliferation;GO:0003073;GO:0019229//regulation of vasoconstriction;GO:0009855//determination of bilateral symme…	gi|89886303|ref|NP_001034906.1|/0/bone morphogenetic protein receptor, type II a (serine/threonine kinase) [Danio rerio]
ENSDART00000013814	1325	35	176	6.43381	29.9077	2.21677	Up	1.43219e-13	2.51429e-12	cdna:novel chromosome:Zv9:21:43245376:43267961:-1 gene:ENSDARG00000012892	-	-	-	gi|45767818|gb|AAH67667.1|/1.85853e-167/Zgc:66100 protein [Danio rerio]
ENSDART00000127867	1281	6	30	1.14082	5.27301	2.20855	Up	0.000121656	0.00070245	cdna:known chromosome:Zv9:24:338255:370095:1 gene:ENSDARG00000089035	-	-	-	gi|119621982|gb|EAX01577.1|/6.47379e-77/hCG2042953, isoform CRA_a [Homo sapiens]
ENSDART00000114352	1407	10	50	1.7311	8.00133	2.20855	Up	1.55018e-06	1.23235e-05	cdna:known chromosome:Zv9:15:42920275:42925911:-1 gene:ENSDARG00000079760	-	-	-	gi|60649508|gb|AAH91679.1|/0/Zgc:112998 [Danio rerio]
ENSDART00000089195	1020	6	30	1.43274	6.62228	2.20855	Up	0.000121656	0.000702596	cdna:novel chromosome:Zv9:6:27832621:27833640:1 gene:ENSDARG00000062030	GO:0016021//integral to membrane	GO:0001637//G-protein chemoattractant receptor activity	GO:0007186//G-protein coupled receptor protein signaling pathway	gi|125818588|ref|XP_001340659.1|/0/PREDICTED: G protein-coupled receptor 17-like [Danio rerio]
ENSDART00000103371	2186	17	85	1.89415	8.75498	2.20855	Up	1.08966e-08	1.13488e-07	cdna:novel chromosome:Zv9:4:2353056:2379587:1 gene:ENSDARG00000070441	GO:0031224//intrinsic to membrane;GO:0000139//Golgi membrane;GO:0031982//vesicle	GO:0046914//transition metal ion binding;GO:0060089//molecular transducer activity;GO:0016409//palmitoyltransferase activity;GO:0046873//metal ion transmembrane transporter activity	GO:0007249//I-kappaB kinase/NF-kappaB cascade;GO:0006497//protein amino acid lipidation;GO:0070838//divalent metal ion transport;GO:0015031//protein transport	gi|190358612|ref|NP_001121854.1|/0/palmitoyltransferase ZDHHC17 [Danio rerio]
ENSDART00000098682	4002	16	80	0.973775	4.5009	2.20855	Up	2.13568e-08	2.14788e-07	cdna:known chromosome:Zv9:5:22570100:22597904:-1 gene:ENSDARG00000002405	GO:0016020//membrane	-	-	gi|141795496|gb|AAI39546.1|/0/Si:ch211-225b11.1 protein [Danio rerio]
ENSDART00000082790	4400	77	385	4.2624	19.7013	2.20855	Up	0	0	cdna:known chromosome:Zv9:21:7347411:7358742:-1 gene:ENSDARG00000059507	GO:0043231//intracellular membrane-bounded organelle;GO:0044459//plasma membrane part;GO:0045202//synapse	GO:0005515//protein binding;GO:0008528//peptide receptor activity, G-protein coupled	GO:0006954//inflammatory response;GO:0007186//G-protein coupled receptor protein signaling pathway;GO:0044057;GO:0010557//positive regulation of macromolecule biosynthetic process;GO:0007596//blood coagulation;GO:0051928//positive regulation of calcium ion transport;GO:0042981//regulation of apoptosis;GO:0010952;GO:0080090//regulation of primary metabolic process;GO:0031323//regulation of cellula…	gi|292625211|ref|XP_001339477.3|/0/PREDICTED: proteinase-activated receptor 2-like [Danio rerio]
ENSDART00000131363	852	7	35	2.00112	9.24943	2.20855	Up	3.45856e-05	0.000223716	cdna:known chromosome:Zv9:10:26004029:26008713:1 gene:ENSDARG00000002196	GO:0044444//cytoplasmic part;GO:0031981//nuclear lumen	GO:0003676//nucleic acid binding;GO:0001071	GO:0006351//transcription, DNA-dependent	gi|66472422|ref|NP_001018499.1|/3.35223e-64/BTB and CNC homology 1 transcription factor [Danio rerio]
ENSDART00000131474	807	10	50	3.01816	13.9503	2.20855	Up	1.55018e-06	1.232e-05	cdna:known chromosome:Zv9:10:37912077:37912959:1 gene:ENSDARG00000043154	GO:0019866//organelle inner membrane;GO:0043231//intracellular membrane-bounded organelle;GO:0031224//intrinsic to membrane	-	GO:0046907//intracellular transport	gi|56790260|ref|NP_571251.1|/1.63431e-41/mitochondrial uncoupling protein 2 [Danio rerio]
ENSDART00000088042	6069	15	75	0.601991	2.78247	2.20855	Up	4.18688e-08	4.07378e-07	cdna:known chromosome:Zv9:9:12940614:13036558:-1 gene:ENSDARG00000074143	GO:0005856//cytoskeleton;GO:0031252//cell leading edge	GO:0003779//actin binding;GO:0000166//nucleotide binding	GO:0006935//chemotaxis	gi|189523341|ref|XP_682853.3|/0/PREDICTED: myosin 10-like [Danio rerio]
ENSDART00000132588	1089	19	95	4.24954	19.6418	2.20855	Up	2.82818e-09	3.12708e-08	cdna:novel chromosome:Zv9:2:43260289:43269410:-1 gene:ENSDARG00000023217	GO:0043231//intracellular membrane-bounded organelle;GO:0043234//protein complex	GO:0001071;GO:0003677//DNA binding;GO:0005515//protein binding;GO:0003713//transcription coactivator activity	GO:0006664//glycolipid metabolic process;GO:0023052;GO:0048232//male gamete generation;GO:0006351//transcription, DNA-dependent;GO:0032502//developmental process	gi|189516163|ref|XP_683024.3|/1.31971e-40/PREDICTED: si:dkey-177e13.4 [Danio rerio]
ENSDART00000058059	1596	7	35	1.06827	4.93767	2.20855	Up	3.45856e-05	0.000223768	cdna:known chromosome:Zv9:4:2269962:2298753:-1 gene:ENSDARG00000039724	-	GO:0005488//binding	GO:0051234//establishment of localization;GO:0010876	gi|47209894|emb|CAF95054.1|/0/unnamed protein product [Tetraodon nigroviridis]
ENSDART00000101097	1770	38	188	5.22909	23.915	2.19329	Up	7.10542e-14	1.32431e-12	cdna:known chromosome:Zv9:9:31512076:31523722:1 gene:ENSDARG00000040064	-	GO:0016791//phosphatase activity;GO:0005488//binding	GO:0044238//primary metabolic process	gi|160333657|ref|NP_001103850.1|/0/lysophosphatidic acid phosphatase type 6 [Danio rerio]
ENSDART00000093367	2325	19	94	1.99043	9.10314	2.19329	Up	2.82988e-09	3.12771e-08	cdna:known chromosome:Zv9:15:31573399:31595032:1 gene:ENSDARG00000063711	GO:0005768//endosome	GO:0046914//transition metal ion binding;GO:0005515//protein binding	GO:0048731;GO:0006810//transport	gi|292621594|ref|XP_686295.3|/0/PREDICTED: tripartite motif-containing 3a isoform 1 [Danio rerio]
ENSDART00000113655	3527	34	168	2.34795	10.7248	2.19148	Up	2.14496e-13	3.69103e-12	cdna:known chromosome:Zv9:17:20769923:20788210:-1 gene:ENSDARG00000077979	-	-	-	gi|125841951|ref|XP_001334485.1|/1.70084e-145/PREDICTED: transmembrane protein 26-like [Danio rerio]
ENSDART00000058789	978	34	168	8.46751	38.6774	2.19148	Up	2.14496e-13	3.68419e-12	cdna:novel chromosome:Zv9:14:49812588:49832748:-1 gene:ENSDARG00000040190	GO:0043231//intracellular membrane-bounded organelle;GO:0005624//membrane fraction;GO:0044444//cytoplasmic part	GO:0051287//NAD or NADH binding;GO:0016646//oxidoreductase activity, acting on the CH-NH group of donors, NAD or NADP as acceptor;GO:0042802//identical protein binding;GO:0050661//NADP or NADPH binding	GO:0006558//L-phenylalanine metabolic process;GO:0010038//response to metal ion;GO:0009108//coenzyme biosynthetic process;GO:0042558//pteridine and derivative metabolic process;GO:0043434//response to peptide hormone stimulus;GO:0042493//response to drug	gi|160333883|ref|NP_001103939.1|/8.62389e-134/quinoid dihydropteridine reductase a [Danio rerio]
ENSDART00000102743	1818	12	59	1.60769	7.30709	2.18431	Up	3.49054e-07	3.02007e-06	cdna:known chromosome:Zv9:21:2926423:2968712:1 gene:ENSDARG00000059329	-	-	-	gi|292625075|ref|XP_701317.4|/0/PREDICTED: WD repeat-containing protein 7-like, partial [Danio rerio]
ENSDART00000127815	978	12	59	2.98853	13.5831	2.18431	Up	3.49054e-07	3.02101e-06	cdna:known scaffold:Zv9:Zv9_NA18:66:2716:1 gene:ENSDARG00000088905	-	GO:0004871//signal transducer activity;GO:0004112//cyclic-nucleotide phosphodiesterase activity	GO:0006351//transcription, DNA-dependent;GO:0007165//signal transduction	gi|123707105|ref|NP_001074096.1|/0/high affinity cAMP-specific and IBMX-insensitive 3',5'-cyclic phosphodiesterase 8A [Danio rerio]
ENSDART00000097345	1569	11	54	1.7076	7.74921	2.18208	Up	7.66096e-07	6.31405e-06	cdna:known chromosome:Zv9:3:62759005:62787959:-1 gene:ENSDARG00000056394	-	-	GO:0015031//protein transport	gi|118097857|ref|XP_414813.2|/0/PREDICTED: hypothetical protein [Gallus gallus]
ENSDART00000010954	1947	11	54	1.37608	6.24474	2.18208	Up	7.66096e-07	6.31592e-06	cdna:known chromosome:Zv9:15:18845888:18853556:1 gene:ENSDARG00000023814	GO:0016604//nuclear body	GO:0004713//protein tyrosine kinase activity;GO:0005515//protein binding;GO:0032559//adenyl ribonucleotide binding	GO:0048731;GO:0006468//protein amino acid phosphorylation;GO:0006897//endocytosis	gi|292621421|ref|XP_002664656.1|/0/PREDICTED: dual-specificity tyrosine-(Y)-phosphorylation regulated kinase 1A, b [Danio rerio]
ENSDART00000097285	2577	63	308	5.95445	26.9106	2.17613	Up	0	0	cdna:known chromosome:Zv9:5:69428450:69469388:1 gene:ENSDARG00000028056	GO:0005876//spindle microtubule;GO:0044444//cytoplasmic part	GO:0005488//binding	GO:0000075//cell cycle checkpoint;GO:0007067//mitosis;GO:0007346//regulation of mitotic cell cycle	gi|116487866|gb|AAI25870.1|/0/Im:7138629 protein [Danio rerio]
ENSDART00000125349	450	8	39	4.33005	19.5137	2.17203	Up	1.52098e-05	0.000105134	cdna:known chromosome:Zv9:21:26583884:26584502:1 gene:ENSDARG00000087993	GO:0043231//intracellular membrane-bounded organelle;GO:0044444//cytoplasmic part	GO:0019900//kinase binding	GO:0008283//cell proliferation;GO:0048545//response to steroid hormone stimulus;GO:0052547//regulation of peptidase activity;GO:0006917//induction of apoptosis;GO:0007165//signal transduction;GO:0010035//response to inorganic substance	gi|209154060|gb|ACI33262.1|/9.46222e-34/Bcl2 antagonist of cell death [Salmo salar]
ENSDART00000083190	4790	16	78	0.81358	3.66645	2.17203	Up	2.1597e-08	2.1689e-07	cdna:known chromosome:Zv9:7:53111289:53204522:-1 gene:ENSDARG00000003021	GO:0043234//protein complex;GO:0044444//cytoplasmic part;GO:0016020//membrane	GO:0005515//protein binding;GO:0015926//glucosidase activity;GO:0004683//calmodulin-dependent protein kinase activity	GO:0006468//protein amino acid phosphorylation;GO:0019318//hexose metabolic process;GO:0005977//glycogen metabolic process	gi|189521695|ref|XP_001923412.1|/0/PREDICTED: phosphorylase kinase, alpha 1 (muscle) [Danio rerio]
ENSDART00000124660	1005	8	39	1.93883	8.73746	2.17203	Up	1.52098e-05	0.000105108	cdna:known chromosome:Zv9:16:2555776:2574736:-1 gene:ENSDARG00000086678	GO:0005856//cytoskeleton	GO:0016787//hydrolase activity	-	gi|292621906|ref|XP_002664814.1|/7.87225e-130/PREDICTED: activating signal cointegrator 1 complex subunit 3-like, partial [Danio rerio]
ENSDART00000045015	2165	78	379	8.77511	39.4156	2.16728	Up	0	0	cdna:known chromosome:Zv9:11:45322434:45355583:1 gene:ENSDARG00000034480	-	-	-	gi|224060800|ref|XP_002197282.1|/2.51339e-166/PREDICTED: hypothetical protein [Taeniopygia guttata]
ENSDART00000047614	3813	7	34	0.447144	2.0077	2.16673	Up	5.17286e-05	0.000323397	cdna:known chromosome:Zv9:2:50964823:51035413:1 gene:ENSDARG00000074351	GO:0033267//axon part;GO:0032589//neuron projection membrane;GO:0005887//integral to plasma membrane	-	GO:0050896//response to stimulus;GO:0008037//cell recognition;GO:0045161//neuronal ion channel clustering;GO:0021987//cerebral cortex development;GO:0021544//subpallium development;GO:0023052;GO:0021536//diencephalon development;GO:0007154//cell communication;GO:0008104//protein localization	gi|292611104|ref|XP_002660980.1|/0/PREDICTED: cell recognition molecule Caspr2-like [Danio rerio]
ENSDART00000091739	2929	28	136	2.32838	10.4546	2.16673	Up	6.61938e-12	9.50293e-11	cdna:known chromosome:Zv9:14:8123489:8219592:1 gene:ENSDARG00000063036	GO:0043005//neuron projection;GO:0044297//cell body;GO:0016020//membrane;GO:0044424//intracellular part	GO:0005083//small GTPase regulator activity	GO:0050789//regulation of biological process	gi|68372220|ref|XP_685305.1|/0/PREDICTED: pleckstrin and Sec7 domain containing 2-like [Danio rerio]
ENSDART00000084545	1395	132	641	23.0471	103.459	2.16641	Up	7.57172e-14	1.40557e-12	cdna:known chromosome:Zv9:21:8305390:8309579:1 gene:ENSDARG00000060189	-	-	GO:0016049//cell growth	gi|115529363|ref|NP_001070209.1|/1.96289e-98/endothelial cell-specific molecule 1 [Danio rerio]
ENSDART00000044328	2753	296	1437	26.1879	117.527	2.16602	Up	1.58096e-13	2.76847e-12	cdna:known chromosome:Zv9:17:25675692:25695147:1 gene:ENSDARG00000044142	GO:0044429//mitochondrial part	GO:0016405//CoA-ligase activity;GO:0032559//adenyl ribonucleotide binding	GO:0019541//propionate metabolic process;GO:0006084//acetyl-CoA metabolic process;GO:0006067//ethanol metabolic process;GO:0006083//acetate metabolic process	gi|212720616|ref|NP_001074125.3|/0/acyl-CoA synthetase short-chain family member 1 [Danio rerio]
ENSDART00000010632	2665	103	500	9.4136	42.2434	2.16591	Up	0	0	cdna:known chromosome:Zv9:1:36373717:36410470:1 gene:ENSDARG00000011876	GO:0042383//sarcolemma;GO:0016021//integral to membrane;GO:0005635//nuclear envelope	GO:0004962//endothelin receptor activity;GO:0004629//phospholipase C activity	GO:0010524//positive regulation of calcium ion transport into cytosol;GO:0007186//G-protein coupled receptor protein signaling pathway;GO:0001932//regulation of protein amino acid phosphorylation;GO:0043009//chordate embryonic development;GO:0008645//hexose transport;GO:0031349//positive regulation of defense response;GO:0014820;GO:0010863;GO:0045762//positive regulation of adenylate cyclase acti…	gi|189441650|gb|AAI67440.1|/0/Endothelin receptor type A [Danio rerio]
ENSDART00000021384	3037	47	228	3.76937	16.9035	2.16493	Up	0	0	cdna:known chromosome:Zv9:4:14671236:14881932:1 gene:ENSDARG00000004336	GO:0043231//intracellular membrane-bounded organelle;GO:0043234//protein complex;GO:0030425//dendrite;GO:0044297//cell body;GO:0044430//cytoskeletal part;GO:0030427//site of polarized growth	GO:0019904//protein domain specific binding	GO:0009967//positive regulation of signal transduction;GO:0051049//regulation of transport;GO:0007267//cell-cell signaling;GO:0007163//establishment or maintenance of cell polarity;GO:0071843;GO:0006887//exocytosis;GO:0010001//glial cell differentiation;GO:0006605//protein targeting	gi|113462017|ref|NP_001025305.1|/0/exocyst complex component 4 [Danio rerio]
ENSDART00000033871	1766	266	1290	36.6865	164.47	2.1645	Up	3.04202e-14	5.96983e-13	cdna:known chromosome:Zv9:15:8902966:8934254:1 gene:ENSDARG00000026967	GO:0030130//clathrin coat of trans-Golgi network vesicle;GO:0030128//clathrin coat of endocytic vesicle	GO:0005515//protein binding;GO:0022892	GO:0009653//anatomical structure morphogenesis;GO:0007267//cell-cell signaling;GO:0006901//vesicle coating;GO:0002164//larval development;GO:0015031//protein transport;GO:0007173//epidermal growth factor receptor signaling pathway;GO:0009790//embryonic development;GO:0050688//regulation of defense response to virus;GO:0006897//endocytosis;GO:0006935//chemotaxis	gi|47085925|ref|NP_998320.1|/3.73474e-76/AP-2 complex subunit sigma [Danio rerio]
ENSDART00000145671	812	13	63	3.89945	17.4691	2.16347	Up	1.76422e-07	1.58154e-06	cdna:known chromosome:Zv9:20:25629712:25634892:-1 gene:ENSDARG00000095707	-	-	-	-
ENSDART00000004832	1306	12	58	2.23797	9.99934	2.15964	Up	3.80316e-07	3.27831e-06	cdna:known chromosome:Zv9:16:12039364:12050180:1 gene:ENSDARG00000044575	GO:0043231//intracellular membrane-bounded organelle;GO:0044444//cytoplasmic part	GO:0004812//aminoacyl-tRNA ligase activity;GO:0005488//binding	GO:0006412//translation	gi|292622013|ref|XP_693893.4|/0/PREDICTED: rCG46902-like [Danio rerio]
ENSDART00000079332	2652	11	53	1.01026	4.49975	2.15511	Up	8.86184e-07	7.22881e-06	cdna:known chromosome:Zv9:5:22060737:22073595:1 gene:ENSDARG00000056780	GO:0032155//cell division site part;GO:0043232;GO:0031252//cell leading edge;GO:0016020//membrane	GO:0008092//cytoskeletal protein binding;GO:0004721//phosphoprotein phosphatase activity	GO:0030032//lamellipodium assembly;GO:0031323//regulation of cellular metabolic process;GO:0016311//dephosphorylation;GO:0030832//regulation of actin filament length;GO:0010769;GO:0033198//response to ATP;GO:0006464//protein modification process	gi|292613694|ref|XP_687650.4|/0/PREDICTED: slingshot homolog 1a (Drosophila) [Danio rerio]
ENSDART00000139125	780	20	96	6.24527	27.7117	2.14966	Up	1.44243e-09	1.64524e-08	cdna:novel chromosome:Zv9:16:29831987:29836134:1 gene:ENSDARG00000093760	-	-	-	gi|125839699|ref|XP_706145.2|/9.42571e-140/PREDICTED: hypothetical protein [Danio rerio]
ENSDART00000149717	2701	10	48	0.90176	4.00132	2.14966	Up	2.30216e-06	1.78474e-05	cdna:known chromosome:Zv9:16:6063894:6072221:1 gene:ENSDARG00000063540	GO:0031981//nuclear lumen;GO:0044444//cytoplasmic part	GO:0030528//transcription regulator activity;GO:0005515//protein binding;GO:0001071;GO:0003677//DNA binding	GO:0032872//regulation of stress-activated MAPK cascade;GO:0006094//gluconeogenesis;GO:0006357//regulation of transcription from RNA polymerase II promoter;GO:0001944//vasculature development;GO:0008283//cell proliferation;GO:0048513//organ development;GO:0007169//transmembrane receptor protein tyrosine kinase signaling pathway;GO:0043066//negative regulation of apoptosis	gi|134085392|ref|NP_001070725.2|/0/forkhead box O1 a [Danio rerio]
ENSDART00000054437	4152	10	48	0.586622	2.60298	2.14966	Up	2.30216e-06	1.78424e-05	cdna:known chromosome:Zv9:14:22909158:22926271:1 gene:ENSDARG00000037408	GO:0042995//cell projection	GO:0019904//protein domain specific binding	-	gi|291385498|ref|XP_002709276.1|/1.1349e-87/PREDICTED: TBC1 domain family, member 10C [Oryctolagus cuniculus]
ENSDART00000092948	2052	10	48	1.18697	5.26684	2.14966	Up	2.30216e-06	1.78324e-05	cdna:novel chromosome:Zv9:17:24308037:24349539:-1 gene:ENSDARG00000044083	GO:0044444//cytoplasmic part	GO:0019787//small conjugating protein ligase activity;GO:0005488//binding	GO:0007166//cell surface receptor linked signaling pathway;GO:0034123//positive regulation of toll-like receptor signaling pathway;GO:0030888;GO:0001816//cytokine production;GO:0007249//I-kappaB kinase/NF-kappaB cascade;GO:0016567//protein ubiquitination;GO:0002237//response to molecule of bacterial origin	gi|145587648|ref|NP_001071069.2|/0/protein pellino homolog 1 [Danio rerio]
ENSDART00000128675	920	10	48	2.64745	11.7473	2.14966	Up	2.30216e-06	1.78374e-05	cdna:known chromosome:Zv9:13:9521448:9533752:-1 gene:ENSDARG00000036282	GO:0043231//intracellular membrane-bounded organelle	GO:0003676//nucleic acid binding;GO:0016892	GO:0016072//rRNA metabolic process	gi|217323414|gb|ACK38071.1|/2.85977e-136/RNase Dre2 [Danio rerio]
ENSDART00000045374	2672	28	134	2.55233	11.2916	2.14536	Up	6.6196e-12	9.49344e-11	cdna:known chromosome:Zv9:7:35450190:35493955:-1 gene:ENSDARG00000036096	GO:0031981//nuclear lumen;GO:0019866//organelle inner membrane;GO:0043234//protein complex;GO:0044444//cytoplasmic part	GO:0046332//SMAD binding;GO:0003704//specific RNA polymerase II transcription factor activity;GO:0019900//kinase binding;GO:0043566//structure-specific DNA binding;GO:0042802//identical protein binding;GO:0005126//cytokine receptor binding;GO:0016564//transcription repressor activity;GO:0001071;GO:0001085;GO:0043169//cation binding;GO:0005072//transforming growth factor beta receptor, cytoplasmic…	GO:0035411;GO:0001837//epithelial to mesenchymal transition;GO:0009611//response to wounding;GO:0032611;GO:0003143//embryonic heart tube morphogenesis;GO:0010551//regulation of gene-specific transcription from RNA polymerase II promoter;GO:0001704//formation of primary germ layer;GO:0035196//production of miRNAs involved in gene silencing by miRNA;GO:0030282//bone mineralization;GO:0045596//negat…	gi|47059195|ref|NP_571646.1|/0/MAD homolog 3a [Danio rerio]
ENSDART00000048694	6396	88	421	3.35112	14.8204	2.14487	Up	0	0	cdna:known chromosome:Zv9:23:28152716:28262790:1 gene:ENSDARG00000030766	-	-	-	gi|292627096|ref|XP_002666539.1|/0/PREDICTED: kalirin-like [Danio rerio]
ENSDART00000109313	2547	9	43	0.860655	3.80125	2.14296	Up	6.76386e-06	4.94972e-05	cdna:known chromosome:Zv9:6:20632844:20810939:1 gene:ENSDARG00000078670	GO:0009986//cell surface;GO:0043234//protein complex;GO:0005626//insoluble fraction;GO:0043231//intracellular membrane-bounded organelle;GO:0016021//integral to membrane;GO:0031012//extracellular matrix	GO:0017134//fibroblast growth factor binding;GO:0005539//glycosaminoglycan binding;GO:0005160//transforming growth factor beta receptor binding;GO:0032403//protein complex binding;GO:0005024//transforming growth factor beta receptor activity	GO:0007179//transforming growth factor beta receptor signaling pathway;GO:0030097//hemopoiesis;GO:0001701//in utero embryonic development;GO:0051091//positive regulation of transcription factor activity;GO:0034698//response to gonadotropin stimulus;GO:0048738//cardiac muscle tissue development;GO:0001837//epithelial to mesenchymal transition;GO:0034694//response to prostaglandin stimulus;GO:00400…	gi|292614927|ref|XP_002662477.1|/0/PREDICTED: transforming growth factor, beta receptor III-like [Danio rerio]
ENSDART00000088884	2158	93	444	10.4966	46.3253	2.14188	Up	0	0	cdna:known chromosome:Zv9:25:27593811:27619594:-1 gene:ENSDARG00000045641	GO:0043231//intracellular membrane-bounded organelle;GO:0000785//chromatin	GO:0016790//thiolester hydrolase activity;GO:0046914//transition metal ion binding;GO:0005515//protein binding;GO:0019783//small conjugating protein-specific protease activity	GO:0010608//posttranscriptional regulation of gene expression;GO:0006259//DNA metabolic process;GO:0007049//cell cycle;GO:0033554//cellular response to stress;GO:0019941//modification-dependent protein catabolic process;GO:0016570//histone modification	gi|47225852|emb|CAF98332.1|/0/unnamed protein product [Tetraodon nigroviridis]
ENSDART00000139042	2407	13	62	1.31548	5.79965	2.14038	Up	1.89483e-07	1.69699e-06	cdna:known chromosome:Zv9:18:38966789:38981883:-1 gene:ENSDARG00000068374	-	-	-	gi|94734030|emb|CAK04086.1|/0/novel protein [Danio rerio]
ENSDART00000111666	1359	29	138	5.1975	22.8637	2.13717	Up	3.50164e-12	5.17945e-11	cdna:known chromosome:Zv9:21:11904663:11953632:-1 gene:ENSDARG00000074697	-	-	-	gi|192447377|ref|NP_001122255.1|/2.06767e-137/neural proliferation, differentiation and control-like [Danio rerio]
ENSDART00000009687	1070	699	3315	159.114	697.567	2.13227	Up	0	0	cdna:known chromosome:Zv9:24:7854910:7859867:1 gene:ENSDARG00000018461	GO:0043231//intracellular membrane-bounded organelle;GO:0044444//cytoplasmic part	GO:0016491//oxidoreductase activity;GO:0005506//iron ion binding	GO:0000041//transition metal ion transport;GO:0006875//cellular metal ion homeostasis;GO:0002376//immune system process;GO:0010939;GO:0048193//Golgi vesicle transport;GO:0008152//metabolic process;GO:0008283//cell proliferation	gi|47939430|gb|AAH71455.1|/6.70696e-98/Zgc:56095 protein [Danio rerio]
ENSDART00000134491	8107	7	33	0.210307	0.916516	2.12366	Up	7.92206e-05	0.000476008	cdna:novel chromosome:Zv9:10:28711823:28799521:-1 gene:ENSDARG00000053884	GO:0043234//protein complex;GO:0031981//nuclear lumen	GO:0004871//signal transducer activity;GO:0016251//general RNA polymerase II transcription factor activity;GO:0008134//transcription factor binding;GO:0003713//transcription coactivator activity	GO:0006357//regulation of transcription from RNA polymerase II promoter;GO:0030518//steroid hormone receptor signaling pathway;GO:0006352//transcription initiation	gi|224076629|ref|XP_002199236.1|/0/PREDICTED: mediator complex subunit 13 [Taeniopygia guttata]
ENSDART00000100298	1008	7	33	1.69143	7.37123	2.12366	Up	7.92206e-05	0.000476111	cdna:known chromosome:Zv9:10:27470888:27499497:1 gene:ENSDARG00000069106	-	-	-	gi|189524320|ref|XP_001921419.1|/8.30095e-79/PREDICTED: hypothetical protein [Danio rerio]
ENSDART00000090174	7025	129	607	4.47259	19.4549	2.12095	Up	0	0	cdna:known chromosome:Zv9:6:12506792:12634280:-1 gene:ENSDARG00000016311	-	-	-	gi|292614702|ref|XP_691150.4|/0/PREDICTED: dedicator of cytokinesis 1-like [Danio rerio]
ENSDART00000087001	2817	10	47	0.864627	3.75662	2.11929	Up	3.0424e-06	2.3249e-05	cdna:novel chromosome:Zv9:13:28841688:28866862:1 gene:ENSDARG00000061195	GO:0031224//intrinsic to membrane	-	GO:0006810//transport	gi|221307543|ref|NP_001138257.1|/0/cyclin M2a [Danio rerio]
ENSDART00000020969	3242	10	47	0.751282	3.26416	2.11929	Up	3.0424e-06	2.32554e-05	cdna:known chromosome:Zv9:20:38568028:38608859:1 gene:ENSDARG00000004574	GO:0005667//transcription factor complex	GO:0030528//transcription regulator activity;GO:0003676//nucleic acid binding	GO:0006383//transcription from RNA polymerase III promoter	gi|166796773|gb|AAI59229.1|/0/Si:ch211-245h14.3 protein [Danio rerio]
ENSDART00000143933	1159	10	47	2.10151	9.13063	2.11929	Up	3.0424e-06	2.32426e-05	cdna:known chromosome:Zv9:23:34358935:34496541:1 gene:ENSDARG00000003206	-	-	-	gi|53933232|ref|NP_001005584.1|/5.72329e-114/coiled-coil-helix-coiled-coil-helix domain-containing protein 6 [Danio rerio]
ENSDART00000065262	2270	15	70	1.60946	6.94318	2.10902	Up	4.74e-08	4.57832e-07	cdna:novel chromosome:Zv9:5:70075013:70111345:-1 gene:ENSDARG00000044436	GO:0031981//nuclear lumen	GO:0004674//protein serine/threonine kinase activity;GO:0046872//metal ion binding;GO:0051019//mitogen-activated protein kinase binding;GO:0032559//adenyl ribonucleotide binding	GO:0006468//protein amino acid phosphorylation;GO:0035556;GO:0006935//chemotaxis;GO:0006351//transcription, DNA-dependent	gi|187607852|ref|NP_001119875.1|/0/ribosomal protein S6 kinase alpha-4 [Danio rerio]
ENSDART00000114996	2835	9	42	0.773224	3.33567	2.10902	Up	9.63164e-06	6.84304e-05	cdna:known chromosome:Zv9:12:49873400:49914803:1 gene:ENSDARG00000077440	-	-	-	gi|292619825|ref|XP_696571.4|/0/PREDICTED: beta-chimaerin-like [Danio rerio]
ENSDART00000027379	2259	29	135	3.12678	13.4556	2.10546	Up	3.50208e-12	5.1691e-11	cdna:known chromosome:Zv9:12:36438019:36446387:1 gene:ENSDARG00000016089	-	-	-	gi|292619650|ref|XP_687482.3|/0/PREDICTED: hypothetical protein [Danio rerio]
ENSDART00000129091	3082	17	79	1.34348	5.7714	2.10294	Up	1.15335e-08	1.19718e-07	cdna:novel chromosome:Zv9:9:3910224:3970625:-1 gene:ENSDARG00000042508	GO:0016020//membrane	GO:0046872//metal ion binding;GO:0019787//small conjugating protein ligase activity	GO:0009790//embryonic development;GO:0007631//feeding behavior;GO:0019941//modification-dependent protein catabolic process;GO:0007606//sensory perception of chemical stimulus;GO:0032446//protein modification by small protein conjugation	gi|292617441|ref|XP_001919629.2|/0/PREDICTED: ubiquitin protein ligase E3 component n-recognin 3, partial [Danio rerio]
ENSDART00000125655	2343	14	65	1.45536	6.24637	2.10164	Up	1.03364e-07	9.58431e-07	cdna:known chromosome:Zv9:5:754870:775591:1 gene:ENSDARG00000089046	GO:0005626//insoluble fraction;GO:0031981//nuclear lumen	GO:0046872//metal ion binding;GO:0004721//phosphoprotein phosphatase activity	GO:0006464//protein modification process;GO:0006796//phosphate metabolic process	gi|118098883|ref|XP_415304.2|/0/PREDICTED: similar to KIAA0371 [Gallus gallus]
ENSDART00000139241	2825	8	37	0.689743	2.94897	2.09608	Up	3.33838e-05	0.000217155	cdna:novel chromosome:Zv9:1:17604955:17675566:1 gene:ENSDARG00000062055	-	-	-	gi|292609636|ref|XP_695200.4|/0/PREDICTED: si:dkey-20n3.1 [Danio rerio]
ENSDART00000092393	2026	8	37	0.961759	4.11196	2.09608	Up	3.33838e-05	0.000217104	cdna:known chromosome:Zv9:3:4175405:4204255:1 gene:ENSDARG00000063313	-	-	-	gi|195546816|ref|NP_001124263.1|/0/phospholipase B domain containing 1 [Danio rerio]
ENSDART00000113358	2282	32	148	3.41547	14.6027	2.09608	Up	6.01296e-13	9.60416e-12	cdna:known chromosome:Zv9:16:58473175:58495396:-1 gene:ENSDARG00000059760	GO:0043231//intracellular membrane-bounded organelle;GO:0044444//cytoplasmic part	GO:0030234//enzyme regulator activity;GO:0019899//enzyme binding	GO:0019318//hexose metabolic process;GO:0040007//growth;GO:0032535;GO:0019725//cellular homeostasis;GO:0000122//negative regulation of transcription from RNA polymerase II promoter;GO:0032868//response to insulin stimulus	gi|194578871|ref|NP_001124078.1|/0/WD and tetratricopeptide repeats protein 1 [Danio rerio]
ENSDART00000060853	1526	8	37	1.27688	5.45926	2.09608	Up	3.33838e-05	0.000217053	cdna:known chromosome:Zv9:8:49475943:49485894:-1 gene:ENSDARG00000041511	GO:0031231//intrinsic to peroxisomal membrane	GO:0046872//metal ion binding;GO:0005515//protein binding	GO:0006625//protein targeting to peroxisome	gi|54400490|ref|NP_001005994.1|/1.26473e-170/peroxisome biogenesis factor 10 [Danio rerio]
ENSDART00000059322	4013	21	97	1.27458	5.44238	2.09422	Up	7.3899e-10	8.70387e-09	cdna:known chromosome:Zv9:10:7319768:7381450:-1 gene:ENSDARG00000040535	GO:0031228//intrinsic to Golgi membrane;GO:0000267//cell fraction	GO:0043169//cation binding;GO:0008376//acetylgalactosaminyltransferase activity	GO:0043062//extracellular structure organization;GO:0006024//glycosaminoglycan biosynthetic process;GO:0050650//chondroitin sulfate proteoglycan biosynthetic process;GO:0048731;GO:0006040//amino sugar metabolic process;GO:0015012//heparan sulfate proteoglycan biosynthetic process;GO:0019585//glucuronate metabolic process;GO:0033692//cellular polysaccharide biosynthetic process	gi|189526357|ref|XP_001333479.2|/0/PREDICTED: hypothetical protein [Danio rerio]
ENSDART00000106167	2580	10	46	0.944052	4.01444	2.08826	Up	4.22134e-06	3.16578e-05	cdna:known chromosome:Zv9:24:20142195:20245676:1 gene:ENSDARG00000071685	GO:0031224//intrinsic to membrane	-	-	gi|189536631|ref|XP_684701.3|/0/PREDICTED: solute carrier organic anion transporter family member 2B1-like [Danio rerio]
ENSDART00000112407	1193	10	46	2.04162	8.68168	2.08826	Up	4.22134e-06	3.16492e-05	cdna:known chromosome:Zv9:21:13064002:13080317:-1 gene:ENSDARG00000074481	GO:0012506//vesicle membrane;GO:0005773//vacuole;GO:0005626//insoluble fraction;GO:0044297//cell body;GO:0043234//protein complex;GO:0042995//cell projection	GO:0005515//protein binding;GO:0004672//protein kinase activity;GO:0032559//adenyl ribonucleotide binding	GO:0033036;GO:0021932;GO:0006898//receptor-mediated endocytosis;GO:0021533//cell differentiation in hindbrain;GO:0007033//vacuole organization;GO:0031099;GO:0048667//cell morphogenesis involved in neuron differentiation;GO:0007264//small GTPase mediated signal transduction;GO:0030030//cell projection organization;GO:0006468//protein amino acid phosphorylation;GO:0030308//negative regulation of ce…	gi|148745708|gb|AAI42807.1|/5.06221e-121/Ulk1 protein [Danio rerio]
ENSDART00000109799	3229	71	326	5.35557	22.7319	2.08561	Up	0	0	cdna:known chromosome:Zv9:12:27505876:27522325:1 gene:ENSDARG00000073711	GO:0005576//extracellular region	-	-	gi|292619498|ref|XP_694616.3|/0/PREDICTED: elastin microfibril interfacer 1-like [Danio rerio]
ENSDART00000127669	3552	22	101	1.50857	6.40228	2.0854	Up	3.74622e-10	4.52541e-09	cdna:known chromosome:Zv9:7:21088169:21098069:-1 gene:ENSDARG00000088810	GO:0043231//intracellular membrane-bounded organelle	GO:0003700//transcription factor activity;GO:0005515//protein binding;GO:0003676//nucleic acid binding	GO:0003206;GO:0006357//regulation of transcription from RNA polymerase II promoter;GO:0060415;GO:0030239//myofibril assembly;GO:0001945//lymph vessel development;GO:0051726//regulation of cell cycle;GO:0048738//cardiac muscle tissue development;GO:0009890//negative regulation of biosynthetic process;GO:0007399//nervous system development;GO:0045446//endothelial cell differentiation;GO:0002088//le…	gi|284172381|ref|NP_001165058.1|/0/prospero-related homeobox gene 1b [Danio rerio]
ENSDART00000145127	4942	44	202	2.16853	9.20312	2.0854	Up	4.26326e-14	8.25002e-13	cdna:novel chromosome:Zv9:5:36025661:36160378:1 gene:ENSDARG00000093572	GO:0005578//proteinaceous extracellular matrix	-	GO:0021782//glial cell development;GO:0050953//sensory perception of light stimulus;GO:0000902//cell morphogenesis	gi|189519156|ref|XP_687343.3|/0/PREDICTED: si:dkey-245l10.1 [Danio rerio]
ENSDART00000008010	1230	17	78	3.36635	14.2783	2.08456	Up	1.19346e-08	1.23604e-07	cdna:known chromosome:Zv9:12:30109940:30119024:-1 gene:ENSDARG00000020876	GO:0043234//protein complex;GO:0031981//nuclear lumen;GO:0044429//mitochondrial part	GO:0004673//protein histidine kinase activity;GO:0042802//identical protein binding;GO:0046983//protein dimerization activity;GO:0032559//adenyl ribonucleotide binding	GO:0006468//protein amino acid phosphorylation;GO:0019318//hexose metabolic process;GO:0006086//acetyl-CoA biosynthetic process from pyruvate;GO:0007165//signal transduction	gi|189526022|ref|XP_001332594.2|/0/PREDICTED: pyruvate dehydrogenase kinase 2-like [Danio rerio]
ENSDART00000026264	5286	68	312	3.13327	13.2897	2.08456	Up	0	0	cdna:known chromosome:Zv9:17:16069531:16121328:1 gene:ENSDARG00000079731	GO:0005856//cytoskeleton	GO:0003774//motor activity;GO:0019900//kinase binding;GO:0000166//nucleotide binding	GO:0046649//lymphocyte activation;GO:0007017//microtubule-based process;GO:0006886//intracellular protein transport;GO:0023052	gi|125841549|ref|XP_700210.2|/0/PREDICTED: kinesin family member 13Ba [Danio rerio]
ENSDART00000054706	873	12	55	3.34798	14.1852	2.08302	Up	6.3675e-07	5.31415e-06	cdna:known scaffold:Zv9:Zv9_NA132:11656:36096:-1 gene:ENSDARG00000037566	GO:0005768//endosome;GO:0031090//organelle membrane	GO:0005488//binding;GO:0016791//phosphatase activity	GO:0006996//organelle organization;GO:0006796//phosphate metabolic process;GO:0006650//glycerophospholipid metabolic process;GO:0010975//regulation of neuron projection development;GO:0007610//behavior	gi|292624983|ref|XP_002665848.1|/5.69069e-139/PREDICTED: Sac domain-containing inositol phosphatase 3-like [Danio rerio]
ENSDART00000002787	1759	31	142	4.29251	18.1764	2.08218	Up	1.03118e-12	1.60734e-11	cdna:known chromosome:Zv9:20:52870630:52883049:1 gene:ENSDARG00000015236	-	GO:0016646//oxidoreductase activity, acting on the CH-NH group of donors, NAD or NADP as acceptor;GO:0005515//protein binding;GO:0016814//hydrolase activity, acting on carbon-nitrogen (but not peptide) bonds, in cyclic amidines	GO:0006560//proline metabolic process;GO:0006216//cytidine catabolic process	gi|113681038|ref|NP_001038403.1|/4.29197e-149/pyrroline-5-carboxylate reductase 3 [Danio rerio]
ENSDART00000115050	6670	80	366	2.92133	12.355	2.0804	Up	0	0	cdna:known chromosome:Zv9:8:49914159:49934758:-1 gene:ENSDARG00000076566	-	-	-	gi|189522980|ref|XP_001919098.1|/0/PREDICTED: si:dkeyp-104h9.6 [Danio rerio]
ENSDART00000041714	3010	14	64	1.13286	4.7874	2.07927	Up	1.17166e-07	1.07993e-06	cdna:known chromosome:Zv9:24:7709398:7745576:-1 gene:ENSDARG00000015174	GO:0031224//intrinsic to membrane;GO:0031981//nuclear lumen;GO:0012506//vesicle membrane;GO:0048770;GO:0016469//proton-transporting two-sector ATPase complex	GO:0015077//monovalent inorganic cation transmembrane transporter activity;GO:0019899//enzyme binding	GO:0006906//vesicle fusion;GO:0015988//energy coupled proton transport, against electrochemical gradient;GO:0015031//protein transport	gi|66472420|ref|NP_001018502.1|/0/ATPase, H+ transporting, lysosomal V0 subunit a isoform 1b [Danio rerio]
ENSDART00000146261	2573	14	64	1.32527	5.6005	2.07927	Up	1.17166e-07	1.07957e-06	cdna:novel chromosome:Zv9:18:21732262:21801220:1 gene:ENSDARG00000062138	GO:0005874//microtubule	GO:0005088//Ras guanyl-nucleotide exchange factor activity;GO:0017016//Ras GTPase binding;GO:0015631//tubulin binding	GO:0007010//cytoskeleton organization	gi|148725878|emb|CAN87952.1|/0/novel protein similar to H.sapiens RAN binding protein [Danio rerio]
ENSDART00000066101	2113	7	32	0.80689	3.40986	2.07927	Up	0.000123094	0.000710167	cdna:known chromosome:Zv9:14:19564437:19599512:-1 gene:ENSDARG00000029452	-	GO:0046872//metal ion binding	-	gi|47222970|emb|CAF99126.1|/0/unnamed protein product [Tetraodon nigroviridis]
ENSDART00000135384	9655	7	32	0.176588	0.74625	2.07927	Up	0.000123094	0.000710019	cdna:known chromosome:Zv9:9:34294638:34354348:1 gene:ENSDARG00000013708	GO:0044424//intracellular part	GO:0070011//peptidase activity, acting on L-amino acid peptides;GO:0016790//thiolester hydrolase activity;GO:0046332//SMAD binding	GO:0007276//gamete generation;GO:0019941//modification-dependent protein catabolic process;GO:0000087//M phase of mitotic cell cycle;GO:0007178//transmembrane receptor protein serine/threonine kinase signaling pathway;GO:0070646	gi|116875773|ref|NP_001070917.1|/0/probable ubiquitin carboxyl-terminal hydrolase FAF-X [Danio rerio]
ENSDART00000133843	3144	14	64	1.08458	4.58336	2.07927	Up	1.17166e-07	1.08029e-06	cdna:known chromosome:Zv9:4:2623862:2738261:-1 gene:ENSDARG00000004227	GO:0000267//cell fraction;GO:0044444//cytoplasmic part	GO:0016208//AMP binding;GO:0004114//3',5'-cyclic-nucleotide phosphodiesterase activity	GO:0007599//hemostasis;GO:0003006//reproductive developmental process;GO:0010033//response to organic substance;GO:0010720//positive regulation of cell development;GO:0006195//purine nucleotide catabolic process;GO:0006915//apoptosis;GO:0007126//meiosis;GO:0001775//cell activation	gi|125814053|ref|XP_695432.2|/0/PREDICTED: si:dkey-48h7.2 [Danio rerio]
ENSDART00000115255	3219	9	41	0.680985	2.8678	2.07425	Up	1.41953e-05	9.85135e-05	cdna:known chromosome:Zv9:11:10533584:10722703:-1 gene:ENSDARG00000079742	GO:0044444//cytoplasmic part	GO:0005088//Ras guanyl-nucleotide exchange factor activity	GO:0006917//induction of apoptosis;GO:0009966//regulation of signal transduction;GO:0007169//transmembrane receptor protein tyrosine kinase signaling pathway;GO:0007264//small GTPase mediated signal transduction	gi|118095253|ref|XP_422768.2|/0/PREDICTED: similar to guanine nucleotide exchange factor OSTIII [Gallus gallus]
ENSDART00000024031	2573	11	50	1.04128	4.37539	2.07105	Up	1.87015e-06	1.47658e-05	cdna:known chromosome:Zv9:3:48319132:48393949:1 gene:ENSDARG00000069937	GO:0044430//cytoskeletal part;GO:0015630//microtubule cytoskeleton;GO:0012505//endomembrane system;GO:0044459//plasma membrane part;GO:0044444//cytoplasmic part	GO:0032561//guanyl ribonucleotide binding;GO:0030528//transcription regulator activity;GO:0017111//nucleoside-triphosphatase activity;GO:0015631//tubulin binding	GO:0006898//receptor-mediated endocytosis;GO:0015031//protein transport;GO:0023052;GO:0009207;GO:0002009//morphogenesis of an epithelium;GO:0048193//Golgi vesicle transport;GO:0022402//cell cycle process;GO:0006915//apoptosis	gi|71834414|ref|NP_001025299.1|/0/dynamin-2 [Danio rerio]
ENSDART00000103957	2788	45	204	3.93129	16.4749	2.0672	Up	0	0	cdna:novel chromosome:Zv9:25:14686511:14694180:-1 gene:ENSDARG00000051899	GO:0044444//cytoplasmic part	-	GO:0046903//secretion;GO:0009987//cellular process	gi|160385727|sp|A2AV37.1|EXO3L_DANRE/0/RecName: Full=Exocyst complex component 3-like protein
ENSDART00000100105	2558	30	136	2.85651	11.9708	2.0672	Up	1.86406e-12	2.83256e-11	cdna:known chromosome:Zv9:18:16536001:16576008:-1 gene:ENSDARG00000057286	GO:0043231//intracellular membrane-bounded organelle;GO:0031252//cell leading edge;GO:0016020//membrane	GO:0003676//nucleic acid binding;GO:0032559//adenyl ribonucleotide binding	GO:0002204//somatic recombination of immunoglobulin genes during immune response	gi|92096537|gb|AAI15309.1|/0/Si:dkey-8l13.4 protein [Danio rerio]
ENSDART00000105931	2018	74	335	8.93154	37.3775	2.06519	Up	0	0	cdna:known chromosome:Zv9:16:49557011:49560548:1 gene:ENSDARG00000075718	-	-	-	gi|158534015|ref|NP_001103594.1|/0/rapunzel 5 [Danio rerio]
ENSDART00000097546	2286	86	389	9.16301	38.3142	2.06399	Up	0	0	cdna:novel chromosome:Zv9:5:42941365:43065710:1 gene:ENSDARG00000067729	GO:0043231//intracellular membrane-bounded organelle	GO:0042802//identical protein binding;GO:0003676//nucleic acid binding;GO:0001071	GO:0006351//transcription, DNA-dependent	gi|169403961|ref|NP_001093509.1|/0/AT-rich interactive domain-containing protein 3A [Danio rerio]
ENSDART00000056032	6744	173	781	6.24805	26.0747	2.06118	Up	2.61568e-13	4.41364e-12	cdna:known chromosome:Zv9:22:17916317:17984407:-1 gene:ENSDARG00000016188	-	GO:0030528//transcription regulator activity;GO:0005488//binding	GO:0006355//regulation of transcription, DNA-dependent;GO:0031347//regulation of defense response;GO:0002275	gi|292626356|ref|XP_001342116.3|/0/PREDICTED: protein strawberry notch homolog 2-like [Danio rerio]
ENSDART00000089640	5919	113	510	4.64992	19.4003	2.0608	Up	1.74971e-13	3.04671e-12	cdna:known chromosome:Zv9:7:28826147:28924377:-1 gene:ENSDARG00000062190	GO:0043231//intracellular membrane-bounded organelle;GO:0043234//protein complex;GO:0042598//vesicular fraction;GO:0044444//cytoplasmic part	GO:0016208//AMP binding;GO:0019901//protein kinase binding;GO:0004114//3',5'-cyclic-nucleotide phosphodiesterase activity	GO:0007599//hemostasis;GO:0031016//pancreas development;GO:0032868//response to insulin stimulus;GO:0033500//carbohydrate homeostasis;GO:0009968//negative regulation of signal transduction;GO:0007162//negative regulation of cell adhesion;GO:0050796//regulation of insulin secretion;GO:0009895;GO:0006195//purine nucleotide catabolic process;GO:0007169//transmembrane receptor protein tyrosine kinase…	gi|189521222|ref|XP_691883.3|/0/PREDICTED: cyclic nucleotide phophodiesterase-like [Danio rerio]
ENSDART00000019667	1262	14	63	2.70199	11.24	2.05655	Up	1.3902e-07	1.27208e-06	cdna:known chromosome:Zv9:23:3517260:3525294:-1 gene:ENSDARG00000009886	GO:0044464//cell part	GO:0046914//transition metal ion binding	-	gi|56605942|ref|NP_001001828.2|/1.80928e-132/RING finger protein 114 [Danio rerio]
ENSDART00000062684	3470	10	45	0.701918	2.91991	2.05655	Up	6.09208e-06	4.48052e-05	cdna:known chromosome:Zv9:13:51494234:51540757:-1 gene:ENSDARG00000042722	-	-	-	gi|220673000|emb|CAX14132.1|/0/B-cell linker [Danio rerio]
ENSDART00000083876	3581	10	45	0.680161	2.8294	2.05655	Up	6.09208e-06	4.48171e-05	cdna:known chromosome:Zv9:20:53983171:53996464:1 gene:ENSDARG00000059923	GO:0019866//organelle inner membrane;GO:0031224//intrinsic to membrane;GO:0043231//intracellular membrane-bounded organelle	-	GO:0006810//transport	gi|113671629|ref|NP_001038779.1|/4.23268e-168/solute carrier family 25 member 47-A [Danio rerio]
ENSDART00000091549	1731	10	45	1.40708	5.85332	2.05655	Up	6.09208e-06	4.48289e-05	cdna:known chromosome:Zv9:25:19418516:19438808:-1 gene:ENSDARG00000062949	GO:0044444//cytoplasmic part;GO:0043231//intracellular membrane-bounded organelle	GO:0003824//catalytic activity;GO:0043169//cation binding	-	gi|68405171|ref|XP_686778.1|/0/PREDICTED: 5'-nucleotidase domain containing 3 [Danio rerio]
ENSDART00000084745	7674	131	588	4.15782	17.2521	2.05287	Up	5.72876e-14	1.09113e-12	cdna:known chromosome:Zv9:17:41591317:41914406:-1 gene:ENSDARG00000005861	GO:0043231//intracellular membrane-bounded organelle;GO:0044444//cytoplasmic part	GO:0005099//Ras GTPase activator activity;GO:0046983//protein dimerization activity	GO:0032852	gi|189531127|ref|XP_001920508.1|/0/PREDICTED: Ral GTPase-activating protein alpha subunit 2-like [Danio rerio]
ENSDART00000028612	4672	353	1583	18.403	76.2895	2.05155	Up	0	0	cdna:known chromosome:Zv9:6:30543718:30875026:-1 gene:ENSDARG00000032868	GO:0043231//intracellular membrane-bounded organelle;GO:0044444//cytoplasmic part;GO:0000267//cell fraction	GO:0043169//cation binding;GO:0004114//3',5'-cyclic-nucleotide phosphodiesterase activity	GO:0006195//purine nucleotide catabolic process;GO:0023052;GO:0006936//muscle contraction	gi|125818650|ref|XP_708955.2|/0/PREDICTED: cAMP-specific 3,5-cyclic phosphodiesterase 4B-like isoform 2 [Danio rerio]
ENSDART00000061134	5841	57	255	2.37686	9.82968	2.04809	Up	2.88658e-15	6.08567e-14	cdna:novel chromosome:Zv9:18:15616686:15721490:1 gene:ENSDARG00000011909	GO:0043005//neuron projection;GO:0030133//transport vesicle;GO:0005789//endoplasmic reticulum membrane;GO:0031224//intrinsic to membrane;GO:0042598//vesicular fraction	GO:0005262//calcium channel activity;GO:0005217//intracellular ligand-gated ion channel activity;GO:0046873//metal ion transmembrane transporter activity;GO:0005543//phospholipid binding;GO:0004872//receptor activity	GO:0015980//energy derivation by oxidation of organic compounds;GO:0007599//hemostasis;GO:0006816//calcium ion transport;GO:0010863;GO:0007169//transmembrane receptor protein tyrosine kinase signaling pathway;GO:0030073//insulin secretion;GO:0006950//response to stress;GO:0001775//cell activation	gi|292623654|ref|XP_691057.4|/0/PREDICTED: inositol 1,4,5-triphosphate receptor, type 2, partial [Danio rerio]
ENSDART00000042624	8019	120	535	3.64483	15.0217	2.04313	Up	0	0	cdna:known chromosome:Zv9:14:27594515:27635229:1 gene:ENSDARG00000076801	GO:0031252//cell leading edge;GO:0044444//cytoplasmic part	GO:0035091//phosphoinositide binding;GO:0005100//Rho GTPase activator activity	GO:0006810//transport;GO:0065008;GO:0006996//organelle organization;GO:0016601//Rac protein signal transduction;GO:0016477//cell migration;GO:0032319//regulation of Rho GTPase activity	gi|189527791|ref|XP_687312.3|/0/PREDICTED: ArfGAP with RhoGAP domain, ankyrin repeat and PH domain 3 [Danio rerio]
ENSDART00000127267	1446	11	49	1.85285	7.62982	2.0419	Up	2.6395e-06	2.03322e-05	cdna:known chromosome:Zv9:16:51985714:52007871:-1 gene:ENSDARG00000088308	GO:0070013;GO:0043231//intracellular membrane-bounded organelle;GO:0044444//cytoplasmic part;GO:0016020//membrane	GO:0003677//DNA binding;GO:0003682//chromatin binding	GO:0030326//embryonic limb morphogenesis;GO:0045665//negative regulation of neuron differentiation;GO:0031016//pancreas development;GO:0006915//apoptosis;GO:0006357//regulation of transcription from RNA polymerase II promoter;GO:0030858//positive regulation of epithelial cell differentiation;GO:0008284//positive regulation of cell proliferation;GO:0035295//tube development;GO:0050678//regulation …	gi|292622637|ref|XP_002665054.1|/0/PREDICTED: NOTCH-like [Danio rerio]
ENSDART00000061735	931	11	49	2.87779	11.8504	2.0419	Up	2.6395e-06	2.03266e-05	cdna:known chromosome:Zv9:6:54109965:54120299:1 gene:ENSDARG00000042123	GO:0044424//intracellular part	GO:0046872//metal ion binding;GO:0016462//pyrophosphatase activity	GO:0032239;GO:0015958;GO:0019932//second-messenger-mediated signaling;GO:0071543;GO:0009123;GO:0007154//cell communication	gi|54400570|ref|NP_001006034.1|/4.42091e-92/diphosphoinositol polyphosphate phosphohydrolase 1 [Danio rerio]
ENSDART00000145583	673	9	40	3.25719	13.3823	2.03863	Up	2.14278e-05	0.000144979	cdna:known chromosome:Zv9:16:14498639:14500339:1 gene:ENSDARG00000010411	GO:0044464//cell part	-	-	gi|47221668|emb|CAF97933.1|/4.9584e-16/unnamed protein product [Tetraodon nigroviridis]
ENSDART00000122507	2259	14	62	1.50948	6.17962	2.03347	Up	1.73528e-07	1.5571e-06	cdna:known chromosome:Zv9:15:32988827:33052209:-1 gene:ENSDARG00000074976	GO:0016021//integral to membrane	GO:0004672//protein kinase activity;GO:0004871//signal transducer activity;GO:0032559//adenyl ribonucleotide binding	GO:0016477//cell migration;GO:0016192//vesicle-mediated transport;GO:0051707//response to other organism;GO:0006796//phosphate metabolic process;GO:0007420//brain development;GO:0048588;GO:0007165//signal transduction;GO:0021955//central nervous system neuron axonogenesis;GO:0006464//protein modification process	gi|224043293|ref|XP_002193989.1|/0/PREDICTED: similar to Serine/threonine-protein kinase DCLK1 [Taeniopygia guttata]
ENSDART00000061758	1785	24	106	3.27483	13.3707	2.02958	Up	9.83336e-11	1.25032e-09	cdna:known chromosome:Zv9:8:17662901:17676474:1 gene:ENSDARG00000021288	-	-	-	gi|159570067|emb|CAP19523.1|/0/novel protein similar to vertebrate mesoderm induction early response 1, family member 3 (MIER3, zgc:162295) [Danio rerio]
ENSDART00000063849	6443	1671	7357	63.169	257.098	2.02503	Up	0	0	cdna:known chromosome:Zv9:10:28992812:29050694:-1 gene:ENSDARG00000043493	GO:0030117//membrane coat;GO:0005626//insoluble fraction;GO:0015630//microtubule cytoskeleton;GO:0012510//trans-Golgi network transport vesicle membrane;GO:0005905//coated pit;GO:0048770;GO:0042383//sarcolemma	GO:0008092//cytoskeletal protein binding	GO:0006898//receptor-mediated endocytosis;GO:0015031//protein transport;GO:0007173//epidermal growth factor receptor signaling pathway;GO:0006996//organelle organization;GO:0048193//Golgi vesicle transport;GO:0006935//chemotaxis;GO:0000087//M phase of mitotic cell cycle	gi|226823301|ref|NP_001005391.2|/0/clathrin, heavy polypeptide a [Danio rerio]
ENSDART00000130648	1422	10	44	1.71284	6.9669	2.02413	Up	9.0493e-06	6.44908e-05	cdna:known chromosome:Zv9:21:1029132:1062431:-1 gene:ENSDARG00000089844	GO:0005764//lysosome;GO:0016021//integral to membrane;GO:0005626//insoluble fraction	GO:0005488//binding	-	gi|47223710|emb|CAF99319.1|/2.59672e-146/unnamed protein product [Tetraodon nigroviridis]
ENSDART00000002661	6221	304	1336	11.9023	48.354	2.0224	Up	0	0	cdna:known chromosome:Zv9:20:239656:280735:1 gene:ENSDARG00000020785	GO:0043256	GO:0005515//protein binding;GO:0005198//structural molecule activity	GO:2000026;GO:0016477//cell migration;GO:0009653//anatomical structure morphogenesis;GO:0007155//cell adhesion;GO:0048568//embryonic organ development	gi|84794568|ref|NP_001034154.1|/0/laminin subunit alpha-4 [Danio rerio]
ENSDART00000133461	3087	31	136	2.44591	9.91948	2.01989	Up	1.03362e-12	1.60934e-11	cdna:known chromosome:Zv9:5:22717254:22814262:-1 gene:ENSDARG00000011065	GO:0031981//nuclear lumen;GO:0016020//membrane;GO:0044430//cytoskeletal part;GO:0030139//endocytic vesicle;GO:0043234//protein complex	GO:0005515//protein binding;GO:0004674//protein serine/threonine kinase activity;GO:0032559//adenyl ribonucleotide binding;GO:0004722//protein serine/threonine phosphatase activity	GO:0048168//regulation of neuronal synaptic plasticity;GO:0002029//desensitization of G-protein coupled receptor protein signaling pathway;GO:0008624//induction of apoptosis by extracellular signals;GO:0019221//cytokine-mediated signaling pathway;GO:0006468//protein amino acid phosphorylation;GO:0010038//response to metal ion;GO:0070838//divalent metal ion transport;GO:0030072//peptide hormone se…	gi|123227825|emb|CAM15145.1|/0/novel protein similar to vertebrate calcium/calmodulin-dependent protein kinase (CaM kinase) II gamma (CAMK2G) [Danio rerio]
ENSDART00000054761	1852	8	35	1.05212	4.25514	2.01591	Up	7.92618e-05	0.000475639	cdna:known chromosome:Zv9:23:17391704:17516973:1 gene:ENSDARG00000037607	-	-	-	gi|120537803|gb|AAI29455.1|/0/Zgc:158791 [Danio rerio]
ENSDART00000109247	5799	8	35	0.33601	1.35894	2.01591	Up	7.92618e-05	0.000475742	cdna:known chromosome:Zv9:13:47469822:47633575:1 gene:ENSDARG00000075687	GO:0031981//nuclear lumen;GO:0044444//cytoplasmic part;GO:0000152//nuclear ubiquitin ligase complex	GO:0005488//binding	GO:0043161//proteasomal ubiquitin-dependent protein catabolic process;GO:0007050//cell cycle arrest;GO:0045841//negative regulation of mitotic metaphase/anaphase transition;GO:0051439	gi|189527237|ref|XP_001921168.1|/0/PREDICTED: si:ch211-160m22.1 [Danio rerio]
ENSDART00000090754	1307	31	135	5.77699	23.2565	2.00924	Up	1.03495e-12	1.61051e-11	cdna:known chromosome:Zv9:18:17153027:17166178:1 gene:ENSDARG00000041560	GO:0044431//Golgi apparatus part;GO:0043005//neuron projection;GO:0008021//synaptic vesicle;GO:0005626//insoluble fraction	GO:0005102//receptor binding	GO:0006886//intracellular protein transport	gi|130486715|ref|NP_001076282.1|/0/lin-10 [Danio rerio]
ENSDART00000047073	1768	51	222	7.02593	28.272	2.00862	Up	0	0	cdna:novel chromosome:Zv9:2:24142810:24162533:-1 gene:ENSDARG00000034189	GO:0043231//intracellular membrane-bounded organelle	GO:0030528//transcription regulator activity;GO:0004672//protein kinase activity;GO:0046914//transition metal ion binding;GO:0005515//protein binding;GO:0032559//adenyl ribonucleotide binding	GO:0035556;GO:0006796//phosphate metabolic process;GO:0001822//kidney development;GO:0006950//response to stress;GO:0006464//protein modification process	gi|148922935|ref|NP_001092217.1|/0/STE20/SPS1-related proline-alanine-rich protein kinase [Danio rerio]
ENSDART00000026992	2951	309	1345	25.5038	102.622	2.00855	Up	4.9738e-13	8.05072e-12	cdna:known chromosome:Zv9:19:29272129:29275079:-1 gene:ENSDARG00000004588	-	GO:0003676//nucleic acid binding	-	gi|51571953|ref|NP_998287.1|/2.90396e-159/SRY-box containing gene 4a [Danio rerio]
ENSDART00000087382	1458	20	87	3.34109	13.4353	2.00764	Up	1.75378e-09	1.98249e-08	cdna:known chromosome:Zv9:18:42272063:42280763:-1 gene:ENSDARG00000061338	GO:0031981//nuclear lumen;GO:0031332;GO:0044444//cytoplasmic part	GO:0003676//nucleic acid binding;GO:0042623//ATPase activity, coupled;GO:0003724//RNA helicase activity;GO:0032559//adenyl ribonucleotide binding	GO:0009207;GO:0000291//nuclear-transcribed mRNA catabolic process, exonucleolytic;GO:0032501//multicellular organismal process	gi|68444623|ref|XP_684923.1|/0/PREDICTED: si:ch211-147p17.1 isoform 1 [Danio rerio]
ENSDART00000103239	1554	73	317	11.4416	45.9298	2.00514	Up	0	0	cdna:known chromosome:Zv9:3:32723988:32733370:-1 gene:ENSDARG00000070391	GO:0016020//membrane	-	-	gi|126631672|gb|AAI34199.1|/2.25647e-106/Zgc:163023 protein [Danio rerio]
ENSDART00000077868	1758	33	143	4.57205	18.3149	2.0021	Up	3.5838e-13	5.92499e-12	cdna:known chromosome:Zv9:7:20639680:20649221:1 gene:ENSDARG00000055504	GO:0005764//lysosome;GO:0016020//membrane	-	-	gi|292615906|ref|XP_001340365.2|/3.57645e-95/PREDICTED: wu:fb66f03 isoform 1 [Danio rerio]
ENSDART00000137228	1120	9	39	1.95722	7.84031	2.0021	Up	3.2841e-05	0.000213824	cdna:novel chromosome:Zv9:23:43668550:43674895:-1 gene:ENSDARG00000094316	-	-	-	gi|292627253|ref|XP_002666584.1|/2.55658e-79/PREDICTED: hypothetical protein [Danio rerio]
ENSDART00000109018	3549	26	112	1.78436	7.10556	1.99354	Up	2.60508e-11	3.5149e-10	cdna:known chromosome:Zv9:12:4487352:4509330:-1 gene:ENSDARG00000079261	GO:0031981//nuclear lumen;GO:0043005//neuron projection;GO:0012506//vesicle membrane;GO:0031224//intrinsic to membrane;GO:0031410//cytoplasmic vesicle;GO:0043232	GO:0004672//protein kinase activity;GO:0032559//adenyl ribonucleotide binding	GO:0007010//cytoskeleton organization;GO:0043410//positive regulation of MAPKKK cascade;GO:0012501//programmed cell death;GO:0006605//protein targeting;GO:0048870//cell motility;GO:0007044//cell-substrate junction assembly;GO:0006464//protein modification process;GO:0016049//cell growth	gi|189525712|ref|XP_692709.3|/0/PREDICTED: TAO kinase 2-like [Danio rerio]
ENSDART00000124452	2758	329	1417	29.0548	115.681	1.99331	Up	0	0	cdna:known chromosome:Zv9:4:14076733:14125268:1 gene:ENSDARG00000000019	-	GO:0019787//small conjugating protein ligase activity;GO:0032559//adenyl ribonucleotide binding	GO:0019941//modification-dependent protein catabolic process;GO:0000209//protein polyubiquitination	gi|41393135|ref|NP_958897.1|/1.4056e-83/ubiquitin-conjugating enzyme E2 H [Danio rerio]
ENSDART00000046641	4095	27	116	1.60593	6.37809	1.98972	Up	1.32618e-11	1.84577e-10	cdna:known chromosome:Zv9:20:3039826:3119813:-1 gene:ENSDARG00000005416	-	GO:0046872//metal ion binding;GO:0042802//identical protein binding;GO:0019902//phosphatase binding;GO:0016505//apoptotic protease activator activity;GO:0032559//adenyl ribonucleotide binding;GO:0004702//receptor signaling protein serine/threonine kinase activity	GO:0006917//induction of apoptosis;GO:0051704//multi-organism process;GO:0051345//positive regulation of hydrolase activity;GO:0000187//activation of MAPK activity	gi|239916013|ref|NP_001155222.1|/0/mitogen-activated protein kinase kinase kinase 5 [Danio rerio]
ENSDART00000085964	1452	17	73	2.85166	11.3199	1.98899	Up	2.15464e-08	2.16539e-07	cdna:known chromosome:Zv9:2:56921908:56945353:-1 gene:ENSDARG00000060763	-	GO:0005488//binding	-	gi|292611174|ref|XP_683016.4|/0/PREDICTED: armadillo repeat containing 6-like [Danio rerio]
ENSDART00000067039	1335	17	73	3.10158	12.312	1.98899	Up	2.15464e-08	2.1646e-07	cdna:known chromosome:Zv9:25:32452068:32467123:1 gene:ENSDARG00000045596	-	-	-	gi|189537651|ref|XP_001342892.2|/0/PREDICTED: Ras association (RalGDS/AF-6) domain family (N-terminal) member 7-like [Danio rerio]
ENSDART00000124886	3075	95	407	7.52479	29.8013	1.98565	Up	0	0	cdna:known chromosome:Zv9:5:69469329:69505909:1 gene:ENSDARG00000028056	GO:0005876//spindle microtubule;GO:0005737//cytoplasm	GO:0005488//binding	GO:0000075//cell cycle checkpoint;GO:0000087//M phase of mitotic cell cycle;GO:0016043//cellular component organization	gi|60416055|gb|AAH90763.1|/0/Im:7138629 protein [Danio rerio]
ENSDART00000025096	3231	1057	4528	79.6808	315.541	1.98552	Up	3.38174e-12	5.02079e-11	cdna:known chromosome:Zv9:17:26596031:26643044:1 gene:ENSDARG00000061169	-	-	-	gi|292623239|ref|XP_696560.2|/0/PREDICTED: wu:fc76b04 [Danio rerio]
ENSDART00000055160	660	11	47	4.05942	16.0339	1.98178	Up	5.7603e-06	4.24437e-05	cdna:known chromosome:Zv9:16:14359727:14366281:1 gene:ENSDARG00000037859	-	-	-	gi|71648311|tpe|CAI61346.1|/5.86981e-99/TPA: interleukin-11a [Danio rerio]
ENSDART00000110201	7865	114	487	3.53038	13.9417	1.98151	Up	2.24266e-14	4.45456e-13	cdna:novel chromosome:Zv9:19:3949318:3965106:-1 gene:ENSDARG00000079528	-	GO:0005488//binding	-	gi|189532120|ref|XP_001340699.2|/0/PREDICTED: human immunodeficiency virus type I enhancer-binding protein 2 homolog [Danio rerio]
ENSDART00000139889	1529	8	34	1.27438	5.00677	1.97409	Up	0.000123524	0.000712058	cdna:novel chromosome:Zv9:11:13710022:13718113:1 gene:ENSDARG00000020761	-	-	-	gi|41053951|ref|NP_956233.1|/0/arrestin domain-containing protein 2 [Danio rerio]
ENSDART00000009092	5919	8	34	0.329198	1.29335	1.97409	Up	0.000123524	0.00071191	cdna:known chromosome:Zv9:23:19762414:19775121:-1 gene:ENSDARG00000013346	-	-	-	gi|189535908|ref|XP_001922150.1|/0/PREDICTED: si:ch73-289a15.2 [Danio rerio]
ENSDART00000129434	462	16	68	8.43517	33.1401	1.97409	Up	6.151e-08	5.88195e-07	cdna:known chromosome:Zv9:16:46182468:46188447:1 gene:ENSDARG00000089665	GO:0031981//nuclear lumen	-	GO:0009056//catabolic process	gi|160773483|gb|AAI55346.1|/4.10554e-88/Wu:fb25h12 protein [Danio rerio]
ENSDART00000105930	1269	12	51	2.30322	9.04888	1.97409	Up	2.4383e-06	1.8845e-05	cdna:known chromosome:Zv9:22:10042110:10044161:-1 gene:ENSDARG00000079236	-	-	-	gi|189534966|ref|XP_001346323.2|/0/PREDICTED: zinc finger protein 502-like [Danio rerio]
ENSDART00000065057	4128	8	34	0.472026	1.8545	1.97409	Up	0.000123524	0.000712205	cdna:known chromosome:Zv9:6:39632406:39658106:-1 gene:ENSDARG00000044318	GO:0016021//integral to membrane;GO:0005886//plasma membrane	GO:0005515//protein binding	GO:0050794//regulation of cellular process;GO:0051716//cellular response to stimulus	gi|292615106|ref|XP_001337949.2|/0/PREDICTED: integrin, beta 7-like [Danio rerio]
ENSDART00000017122	1578	12	51	1.85221	7.27695	1.97409	Up	2.4383e-06	1.88345e-05	cdna:known chromosome:Zv9:14:31142520:31147608:1 gene:ENSDARG00000037091	GO:0000323//lytic vacuole	GO:0016811//hydrolase activity, acting on carbon-nitrogen (but not peptide) bonds, in linear amides	GO:0046519	gi|54400678|ref|NP_001006088.1|/0/N-acylsphingosine amidohydrolase 1 [Danio rerio]
ENSDART00000149062	2240	36	153	3.91445	15.3791	1.97409	Up	1.05249e-13	1.88581e-12	cdna:known chromosome:Zv9:2:55967916:55993632:-1 gene:ENSDARG00000067920	GO:0043005//neuron projection;GO:0016020//membrane;GO:0044430//cytoskeletal part;GO:0044297//cell body;GO:0072372;GO:0031410//cytoplasmic vesicle;GO:0005768//endosome	GO:0032561//guanyl ribonucleotide binding;GO:0019900//kinase binding	GO:0032401//establishment of melanosome localization;GO:0051049//regulation of transport;GO:0048168//regulation of neuronal synaptic plasticity;GO:0006906//vesicle fusion;GO:0006887//exocytosis;GO:0008104//protein localization;GO:0010927;GO:0035556	gi|148237538|ref|NP_001083031.1|/6.02041e-114/ras-related protein Rab-8A [Danio rerio]
ENSDART00000129206	1697	32	136	4.59287	18.0444	1.97409	Up	6.07514e-13	9.67569e-12	cdna:known scaffold:Zv9:Zv9_scaffold3485:190590:227559:1 gene:ENSDARG00000088890	GO:0031461//cullin-RING ubiquitin ligase complex	GO:0019783//small conjugating protein-specific protease activity;GO:0016790//thiolester hydrolase activity;GO:0019904//protein domain specific binding;GO:0016564//transcription repressor activity	GO:0032583//regulation of gene-specific transcription;GO:0042221//response to chemical stimulus;GO:0016579//protein deubiquitination;GO:0009411//response to UV;GO:0006915//apoptosis;GO:0019941//modification-dependent protein catabolic process;GO:0016049//cell growth;GO:0000086//G2/M transition of mitotic cell cycle;GO:0010466//negative regulation of peptidase activity;GO:0006281//DNA repair	gi|148921680|gb|AAI46750.1|/0/Zgc:165650 protein [Danio rerio]
ENSDART00000092277	2195	12	51	1.33157	5.23145	1.97409	Up	2.4383e-06	1.88397e-05	cdna:known chromosome:Zv9:1:5053609:5074378:1 gene:ENSDARG00000063270	-	-	-	gi|118764421|gb|AAI28885.1|/0/Family with sequence similarity 134, member A [Danio rerio]
ENSDART00000073676	874	54	229	15.0487	58.9944	1.97094	Up	0	0	cdna:known chromosome:Zv9:5:72291341:72299355:-1 gene:ENSDARG00000051956	GO:0043231//intracellular membrane-bounded organelle	GO:0043169//cation binding;GO:0051540	GO:0031163;GO:0003008;GO:0006779//porphyrin biosynthetic process	gi|68448477|ref|NP_001020349.1|/2.86614e-66/iron-sulfur cluster assembly 1 homolog, mitochondrial precursor [Danio rerio]
ENSDART00000128492	1476	78	330	12.8713	50.3401	1.96754	Up	0	0	cdna:known chromosome:Zv9:16:52537808:52544134:1 gene:ENSDARG00000087923	GO:0031981//nuclear lumen	-	-	gi|46309473|ref|NP_996935.1|/4.77255e-66/midnolin [Danio rerio]
ENSDART00000065985	1914	166	702	21.1243	82.5813	1.96691	Up	1.0103e-13	1.81606e-12	cdna:known chromosome:Zv9:11:21859098:21864974:-1 gene:ENSDARG00000044895	GO:0031012//extracellular matrix;GO:0044464//cell part	-	GO:0009887//organ morphogenesis;GO:0009611//response to wounding;GO:0007179//transforming growth factor beta receptor signaling pathway	gi|71834306|ref|NP_001025243.1|/8.89427e-180/fibromodulin-like [Danio rerio]
ENSDART00000055428	2061	214	904	25.2902	98.7591	1.96534	Up	0	0	cdna:known chromosome:Zv9:3:25087412:25095881:1 gene:ENSDARG00000038025	GO:0000785//chromatin;GO:0043231//intracellular membrane-bounded organelle	GO:0042393//histone binding;GO:0003723//RNA binding	GO:0006325//chromatin organization;GO:0010467//gene expression	gi|62204294|gb|AAH92758.1|/0/Zgc:110152 [Danio rerio]
ENSDART00000098545	1230	9	38	1.78219	6.95609	1.96463	Up	5.07708e-05	0.000317695	cdna:novel chromosome:Zv9:5:28372664:28395059:1 gene:ENSDARG00000068227	GO:0031224//intrinsic to membrane	-	GO:0008152//metabolic process	gi|169158153|emb|CAM47024.2|/2.26512e-156/novel protein [Danio rerio]
ENSDART00000099366	6027	9	38	0.363712	1.41961	1.96463	Up	5.07708e-05	0.000317766	cdna:known chromosome:Zv9:5:23674402:23719089:1 gene:ENSDARG00000076998	-	-	GO:0009987//cellular process	gi|292613712|ref|XP_001337715.3|/0/PREDICTED: novel protein similar to vertebrate GRB2-associated binding protein 2 (GAB2) [Danio rerio]
ENSDART00000043960	2581	82	346	7.73823	30.1838	1.9637	Up	0	0	cdna:known chromosome:Zv9:15:34452669:34508717:-1 gene:ENSDARG00000030020	GO:0005634//nucleus	GO:0003676//nucleic acid binding	GO:0006810//transport;GO:0009987//cellular process;GO:0032502//developmental process;GO:0032501//multicellular organismal process	gi|34784857|gb|AAH56768.1|/0/ArfGAP with FG repeats 1 [Danio rerio]
ENSDART00000008058	2106	14	59	1.61914	6.30783	1.96191	Up	4.46674e-07	3.82541e-06	cdna:novel chromosome:Zv9:8:51225954:51281411:1 gene:ENSDARG00000011855	GO:0012505//endomembrane system;GO:0043231//intracellular membrane-bounded organelle;GO:0016020//membrane	GO:0004672//protein kinase activity;GO:0032559//adenyl ribonucleotide binding	GO:0006464//protein modification process	gi|169153885|emb|CAQ14048.1|/0/novel protein similar to H.sapiens AAK1, AP2 associated kinase 1 (AAK1) [Danio rerio]
ENSDART00000122274	5970	97	408	3.95743	15.3877	1.95914	Up	1.19904e-14	2.44092e-13	cdna:known chromosome:Zv9:5:2526372:2749725:-1 gene:ENSDARG00000089856	GO:0043231//intracellular membrane-bounded organelle;GO:0031252//cell leading edge;GO:0005856//cytoskeleton	GO:0030695//GTPase regulator activity;GO:0004672//protein kinase activity;GO:0019904//protein domain specific binding;GO:0032559//adenyl ribonucleotide binding;GO:0043169//cation binding	GO:0000819//sister chromatid segregation;GO:0031175//neuron projection development;GO:0007067//mitosis;GO:0007165//signal transduction;GO:0006464//protein modification process;GO:0048232//male gamete generation;GO:0031345//negative regulation of cell projection organization	gi|126324680|ref|XP_001363133.1|/0/PREDICTED: similar to rho/rac-interacting citron kinase isoform 1 [Monodelphis domestica]
ENSDART00000062181	5975	334	1404	13.6152	52.9073	1.95825	Up	1.29674e-13	2.29826e-12	cdna:known chromosome:Zv9:8:31794474:31835626:-1 gene:ENSDARG00000042409	GO:0005622//intracellular	GO:0005088//Ras guanyl-nucleotide exchange factor activity	GO:0009966//regulation of signal transduction;GO:0007264//small GTPase mediated signal transduction	gi|181331986|ref|NP_001116789.1|/0/ral guanine nucleotide dissociation stimulator [Danio rerio]
ENSDART00000021434	1825	10	42	1.33461	5.18171	1.95701	Up	2.10068e-05	0.0001422	cdna:known chromosome:Zv9:16:39388642:39399944:-1 gene:ENSDARG00000054099	GO:0044444//cytoplasmic part	GO:0016879//ligase activity, forming carbon-nitrogen bonds;GO:0032559//adenyl ribonucleotide binding	GO:0009209//pyrimidine ribonucleoside triphosphate biosynthetic process;GO:0009064//glutamine family amino acid metabolic process;GO:0042221//response to chemical stimulus	gi|162138974|ref|NP_001104717.1|/0/CTP synthase-like [Danio rerio]
ENSDART00000040810	1896	25	105	3.21157	12.4692	1.95701	Up	5.8931e-11	7.66131e-10	cdna:known chromosome:Zv9:19:32584703:32587248:-1 gene:ENSDARG00000033182	GO:0016020//membrane;GO:0031981//nuclear lumen	GO:0032561//guanyl ribonucleotide binding;GO:0017111//nucleoside-triphosphatase activity	GO:0035556;GO:0045444//fat cell differentiation	gi|39645442|gb|AAH63973.1|/7.10982e-105/ADP-ribosylation factor-like 4, like [Danio rerio]
ENSDART00000051081	3339	58	243	4.23085	16.3861	1.95346	Up	0	0	cdna:known chromosome:Zv9:5:43103859:43113413:-1 gene:ENSDARG00000035256	GO:0032991//macromolecular complex;GO:0044444//cytoplasmic part	GO:0017111//nucleoside-triphosphatase activity;GO:0008135//translation factor activity, nucleic acid binding;GO:0032561//guanyl ribonucleotide binding	GO:0006412//translation;GO:0050896//response to stimulus;GO:0009207;GO:0007275//multicellular organismal development	gi|122891311|emb|CAM13139.1|/0/novel protein (wu:fj53d02) [Danio rerio]
ENSDART00000135212	6695	11	46	0.400182	1.54701	1.95076	Up	8.74634e-06	6.24597e-05	cdna:novel chromosome:Zv9:20:15052475:15086473:-1 gene:ENSDARG00000057583	-	-	-	gi|220678428|emb|CAX13927.1|/0/novel protein similar to vertebrate HLA-B associated transcript 2 (BAT2) [Danio rerio]
ENSDART00000040701	1054	11	46	2.54195	9.82661	1.95076	Up	8.74634e-06	6.24437e-05	cdna:known chromosome:Zv9:22:2191784:2201649:-1 gene:ENSDARG00000022413	GO:0070775	GO:0046914//transition metal ion binding	GO:0040008//regulation of growth;GO:0006259//DNA metabolic process;GO:0016573//histone acetylation;GO:0010467//gene expression;GO:0008283//cell proliferation	gi|153791555|ref|NP_001093519.1|/6.67846e-135/inhibitor of growth protein 5 [Danio rerio]
ENSDART00000112695	4499	45	188	2.4362	9.40867	1.94936	Up	0	0	cdna:known chromosome:Zv9:8:8310714:8349352:-1 gene:ENSDARG00000004729	GO:0031981//nuclear lumen	GO:0030528//transcription regulator activity;GO:0005515//protein binding	GO:0006351//transcription, DNA-dependent;GO:0050931//pigment cell differentiation	gi|169145299|emb|CAQ14100.1|/0/transcription factor binding to IGHM enhancer 3a [Danio rerio]
ENSDART00000128415	4440	17	71	0.932571	3.60049	1.94891	Up	3.71886e-08	3.64776e-07	cdna:known chromosome:Zv9:13:50542136:50705365:-1 gene:ENSDARG00000090656	-	GO:0005488//binding	-	gi|47229029|emb|CAG09544.1|/0/unnamed protein product [Tetraodon nigroviridis]
ENSDART00000110080	10358	13	54	0.305691	1.17383	1.94107	Up	1.54431e-06	1.22803e-05	cdna:known chromosome:Zv9:3:52515276:52681720:-1 gene:ENSDARG00000078222	GO:0005737//cytoplasm;GO:0043231//intracellular membrane-bounded organelle	GO:0005488//binding;GO:0004672//protein kinase activity	GO:0006468//protein amino acid phosphorylation;GO:0012501//programmed cell death	gi|292612042|ref|XP_001344052.3|/0/PREDICTED: insulin receptor-like [Danio rerio]
ENSDART00000113281	7744	22	91	0.691947	2.64583	1.93499	Up	7.06404e-10	8.35546e-09	cdna:known chromosome:Zv9:11:5672360:5745429:1 gene:ENSDARG00000074221	GO:0030139//endocytic vesicle;GO:0016021//integral to membrane	GO:0015075//ion transmembrane transporter activity;GO:0000166//nucleotide binding;GO:0034185//apolipoprotein binding;GO:0015248//sterol transporter activity	GO:0006996//organelle organization;GO:0051649//establishment of localization in cell;GO:0015914//phospholipid transport;GO:0016125//sterol metabolic process;GO:0006464//protein modification process;GO:0046903//secretion;GO:0055094//response to lipoprotein stimulus;GO:0007165//signal transduction;GO:0006163//purine nucleotide metabolic process;GO:0034645;GO:0055088//lipid homeostasis;GO:0010874//r…	gi|197245695|gb|AAI68468.1|/0/Zgc:172302 protein [Danio rerio]
ENSDART00000076215	828	37	153	10.884	41.6052	1.93456	Up	8.14904e-14	1.50171e-12	cdna:known chromosome:Zv9:21:37417542:37418369:-1 gene:ENSDARG00000033089	GO:0016020//membrane;GO:0005737//cytoplasm	-	GO:0048731;GO:0009968//negative regulation of signal transduction;GO:0043408//regulation of MAPKKK cascade;GO:0010604//positive regulation of macromolecule metabolic process;GO:0007169//transmembrane receptor protein tyrosine kinase signaling pathway;GO:0001932//regulation of protein amino acid phosphorylation;GO:0010740//positive regulation of protein kinase cascade	gi|292625705|ref|XP_001343190.2|/5.08076e-118/PREDICTED: sprouty 2-like [Danio rerio]
ENSDART00000034536	2242	862	3564	93.6456	357.922	1.93436	Up	0	0	cdna:known chromosome:Zv9:3:17259487:17295765:1 gene:ENSDARG00000026712	GO:0005769//early endosome;GO:0048770;GO:0016020//membrane	GO:0017111//nucleoside-triphosphatase activity;GO:0032561//guanyl ribonucleotide binding	GO:0035556;GO:0006996//organelle organization;GO:0007369//gastrulation;GO:0048646//anatomical structure formation involved in morphogenesis;GO:0009207;GO:0007155//cell adhesion;GO:0006897//endocytosis	gi|41393159|ref|NP_958909.1|/6.03029e-114/ras-related protein Rab-5C [Danio rerio]
ENSDART00000113930	1344	30	124	5.43673	20.7735	1.93393	Up	2.07168e-12	3.13605e-11	cdna:novel chromosome:Zv9:22:11645281:11647804:1 gene:ENSDARG00000078828	-	GO:0005488//binding	GO:0007186//G-protein coupled receptor protein signaling pathway	gi|188219655|ref|NP_001120841.1|/6.24307e-70/neuropeptide B [Danio rerio]
ENSDART00000063096	931	15	62	3.92426	14.9944	1.93393	Up	2.7962e-07	2.46299e-06	cdna:novel chromosome:Zv9:8:23784370:23800200:1 gene:ENSDARG00000042974	GO:0031224//intrinsic to membrane;GO:0032991//macromolecular complex;GO:0044463//cell projection part;GO:0030672//synaptic vesicle membrane;GO:0005624//membrane fraction	GO:0032934//sterol binding;GO:0046872//metal ion binding;GO:0019904//protein domain specific binding;GO:0019905//syntaxin binding	GO:0016192//vesicle-mediated transport;GO:0016044//cellular membrane organization;GO:0048168//regulation of neuronal synaptic plasticity;GO:0016050//vesicle organization	gi|221136800|ref|NP_001137449.1|/1.14201e-156/synaptophysin [Danio rerio]
ENSDART00000039877	2877	52	214	4.4023	16.7479	1.92765	Up	4.21884e-15	8.78125e-14	cdna:known chromosome:Zv9:4:25143657:25165222:1 gene:ENSDARG00000032627	GO:0043231//intracellular membrane-bounded organelle;GO:0031410//cytoplasmic vesicle;GO:0016020//membrane	GO:0016772//transferase activity, transferring phosphorus-containing groups;GO:0005515//protein binding	GO:0002090//regulation of receptor internalization;GO:0007041//lysosomal transport;GO:0030178//negative regulation of Wnt receptor signaling pathway	gi|94734136|emb|CAK04864.1|/0/novel protein [Danio rerio]
ENSDART00000109405	5337	9	37	0.410734	1.56096	1.92615	Up	7.88054e-05	0.000473821	cdna:known chromosome:Zv9:21:25971151:25986939:1 gene:ENSDARG00000073749	-	GO:0005261//cation channel activity	GO:0034220//ion transmembrane transport	gi|189534070|ref|XP_001922212.1|/0/PREDICTED: potassium channel, subfamily K, member 10-like [Danio rerio]
ENSDART00000114954	3646	9	37	0.601231	2.28492	1.92615	Up	7.88054e-05	0.000473923	cdna:known chromosome:Zv9:16:20986985:21109404:1 gene:ENSDARG00000074307	GO:0043231//intracellular membrane-bounded organelle	GO:0005088//Ras guanyl-nucleotide exchange factor activity;GO:0005515//protein binding	GO:0035556;GO:0048731	gi|292622456|ref|XP_002664991.1|/0/PREDICTED: Rap guanine nucleotide exchange factor (GEF) 5-like [Danio rerio]
ENSDART00000147210	5041	27	111	1.30456	4.95784	1.92615	Up	1.71578e-11	2.34921e-10	cdna:novel chromosome:Zv9:16:44509825:44556881:-1 gene:ENSDARG00000018853	GO:0000139//Golgi membrane	GO:0035250//UDP-galactosyltransferase activity	GO:0006487//protein amino acid N-linked glycosylation	gi|292622534|ref|XP_684461.3|/0/PREDICTED: wu:fd56f09 [Danio rerio]
ENSDART00000108775	2274	28	115	2.99905	11.3866	1.92476	Up	8.4539e-12	1.19881e-10	cdna:known chromosome:Zv9:19:44409607:44444684:1 gene:ENSDARG00000018000	GO:0043231//intracellular membrane-bounded organelle	GO:0003712//transcription cofactor activity;GO:0016564//transcription repressor activity;GO:0001071	GO:0048646//anatomical structure formation involved in morphogenesis;GO:0006355//regulation of transcription, DNA-dependent;GO:0019058//viral infectious cycle	gi|126632640|emb|CAM56372.1|/0/novel protein similar to vertebrate upstream binding protein 1 (LBP-1a) (UBP1) [Danio rerio]
ENSDART00000079549	2446	49	201	4.87928	18.5023	1.92297	Up	0	0	cdna:known chromosome:Zv9:10:25121730:25139152:1 gene:ENSDARG00000056985	GO:0031224//intrinsic to membrane	GO:0015075//ion transmembrane transporter activity;GO:0004721//phosphoprotein phosphatase activity;GO:0034594//phosphatidylinositol trisphosphate phosphatase activity	GO:0046488//phosphatidylinositol metabolic process;GO:0006464//protein modification process;GO:0006810//transport;GO:0006796//phosphate metabolic process	gi|193248592|dbj|BAG50379.1|/0/voltage-sensing phosphoinositide phosphatase [Danio rerio]
ENSDART00000130052	342	10	41	7.1218	26.9926	1.92225	Up	3.24062e-05	0.000211191	cdna:known chromosome:Zv9:8:53008620:53071611:1 gene:ENSDARG00000088388	GO:0044424//intracellular part	GO:0030674//protein binding, bridging	GO:0000902//cell morphogenesis;GO:0000910//cytokinesis;GO:0033036;GO:0030036//actin cytoskeleton organization	gi|169642385|gb|AAI60604.1|/4.03947e-45/Zgc:158415 protein [Danio rerio]
ENSDART00000007053	2128	61	250	6.98191	26.4518	1.92167	Up	0	0	cdna:known chromosome:Zv9:12:34955702:34968937:1 gene:ENSDARG00000024184	GO:0005882//intermediate filament;GO:0034399//nuclear periphery	GO:0046872//metal ion binding;GO:0005515//protein binding	-	gi|50539744|ref|NP_001002342.1|/0/nuclear prelamin A recognition factor [Danio rerio]
ENSDART00000130641	1860	21	86	2.74993	10.4105	1.92057	Up	1.97961e-09	2.2251e-08	cdna:known chromosome:Zv9:16:27941794:27978612:-1 gene:ENSDARG00000087832	GO:0033256//I-kappaB/NF-kappaB complex;GO:0043231//intracellular membrane-bounded organelle;GO:0005737//cytoplasm	GO:0005515//protein binding;GO:0001071;GO:0003676//nucleic acid binding	GO:0002460;GO:0007243//protein kinase cascade;GO:0006357//regulation of transcription from RNA polymerase II promoter;GO:0001562//response to protozoan;GO:0042093//T-helper cell differentiation;GO:0006412//translation;GO:0006959//humoral immune response;GO:0008630//DNA damage response, signal transduction resulting in induction of apoptosis;GO:0009411//response to UV;GO:0042348//NF-kappaB import …	gi|292622295|ref|XP_694014.4|/2.17382e-106/PREDICTED: B-cell CLL/lymphoma 3 [Danio rerio]
ENSDART00000104519	3055	11	45	0.876995	3.31656	1.91905	Up	1.34029e-05	9.34573e-05	cdna:known chromosome:Zv9:3:16650646:16727426:1 gene:ENSDARG00000022712	GO:0031981//nuclear lumen;GO:0016020//membrane;GO:0044444//cytoplasmic part	GO:0030528//transcription regulator activity;GO:0060089//molecular transducer activity;GO:0001071;GO:0046872//metal ion binding;GO:0035258//steroid hormone receptor binding;GO:0003677//DNA binding;GO:0019900//kinase binding;GO:0048020	GO:0007411//axon guidance;GO:0000003//reproduction;GO:0007163//establishment or maintenance of cell polarity;GO:0002526//acute inflammatory response;GO:0006357//regulation of transcription from RNA polymerase II promoter;GO:0033500//carbohydrate homeostasis;GO:0001667//ameboidal cell migration;GO:0006605//protein targeting;GO:0043627//response to estrogen stimulus;GO:0007259//JAK-STAT cascade;GO:…	gi|18859435|ref|NP_571554.1|/0/signal transducer and activator of transcription 3 [Danio rerio]
ENSDART00000101143	2047	36	147	4.28352	16.1691	1.91637	Up	1.07025e-13	1.91516e-12	cdna:novel chromosome:Zv9:1:47613228:47619221:-1 gene:ENSDARG00000001470	GO:0042611	-	GO:0002376//immune system process	gi|157885962|emb|CAP09224.1|/0/novel protein [Danio rerio]
ENSDART00000103570	3645	37	151	2.47241	9.32751	1.91558	Up	8.19344e-14	1.5089e-12	cdna:known chromosome:Zv9:11:26647654:26663975:-1 gene:ENSDARG00000070513	GO:0070775;GO:0044444//cytoplasmic part	GO:0005488//binding	GO:0001775//cell activation;GO:0006887//exocytosis;GO:0007599//hemostasis;GO:0016573//histone acetylation	gi|189525230|ref|XP_001922198.1|/0/PREDICTED: bromodomain containing protein 1-like [Danio rerio]
ENSDART00000122358	543	13	53	5.83122	21.9767	1.91411	Up	2.32978e-06	1.80263e-05	cdna:known chromosome:Zv9:9:52824677:52831470:1 gene:ENSDARG00000090402	-	-	-	gi|115497356|ref|NP_001070068.1|/1.97127e-92/TRAF family member-associated NF-kappa-B activator [Danio rerio]
ENSDART00000127982	1725	39	159	5.5067	20.7537	1.91411	Up	6.83898e-14	1.28325e-12	cdna:known chromosome:Zv9:11:3327408:3341650:-1 gene:ENSDARG00000091574	GO:0005739//mitochondrion	GO:0046914//transition metal ion binding;GO:0016491//oxidoreductase activity	-	gi|292618671|ref|XP_695050.4|/0/PREDICTED: sulfite oxidase [Danio rerio]
ENSDART00000102408	4251	183	746	10.4852	39.5125	1.91396	Up	2.0206e-13	3.50086e-12	cdna:known chromosome:Zv9:21:10173106:10198973:1 gene:ENSDARG00000006251	-	-	-	gi|94573522|gb|AAI16572.1|/0/Ell2 protein [Danio rerio]
ENSDART00000114929	2373	27	110	2.77129	10.4371	1.9131	Up	1.9581e-11	2.67178e-10	cdna:known chromosome:Zv9:20:28436070:28449078:1 gene:ENSDARG00000078652	GO:0044431//Golgi apparatus part	GO:0035091//phosphoinositide binding;GO:0046914//transition metal ion binding	-	gi|125846671|ref|XP_001344703.1|/0/PREDICTED: myotubularin-related protein 3-like isoform 1 [Danio rerio]
ENSDART00000009586	1764	14	57	1.93306	7.2755	1.91216	Up	9.79014e-07	7.94642e-06	cdna:novel scaffold:Zv9:Zv9_NA357:2988:27784:1 gene:ENSDARG00000054200	-	GO:0005515//protein binding	GO:0006357//regulation of transcription from RNA polymerase II promoter	gi|292627314|ref|XP_002666603.1|/1.2571e-148/PREDICTED: hCG1986010-like [Danio rerio]
ENSDART00000108618	2445	29	118	2.88892	10.8665	1.91129	Up	4.70112e-12	6.82657e-11	cdna:known chromosome:Zv9:3:40871335:40891709:-1 gene:ENSDARG00000078111	-	-	-	gi|291190504|ref|NP_001167280.1|/0/K0415 protein [Salmo salar]
ENSDART00000124257	3612	17	69	1.14635	4.30118	1.90769	Up	7.50782e-08	7.10369e-07	cdna:novel chromosome:Zv9:8:17038612:17078641:-1 gene:ENSDARG00000078216	GO:0030136//clathrin-coated vesicle;GO:0044446;GO:0044425//membrane part;GO:0031090//organelle membrane;GO:0012505//endomembrane system	GO:0005488//binding	GO:0016192//vesicle-mediated transport;GO:0007165//signal transduction;GO:0016050//vesicle organization	gi|292616768|ref|XP_002663145.1|/0/PREDICTED: similar to EPS15 protein [Danio rerio]
ENSDART00000125867	2304	19	77	2.00857	7.5248	1.90548	Up	1.39707e-08	1.43728e-07	cdna:known chromosome:Zv9:15:4034808:4106634:-1 gene:ENSDARG00000087841	GO:0031224//intrinsic to membrane;GO:0043231//intracellular membrane-bounded organelle;GO:0012506//vesicle membrane	GO:0043169//cation binding;GO:0016741//transferase activity, transferring one-carbon groups;GO:0004175//endopeptidase activity;GO:0042802//identical protein binding	GO:0007417//central nervous system development;GO:0007186//G-protein coupled receptor protein signaling pathway;GO:0051605//protein maturation by peptide bond cleavage;GO:0007154//cell communication;GO:0035051//cardiac cell differentiation;GO:0050880//regulation of blood vessel size	gi|47216526|emb|CAG02177.1|/0/unnamed protein product [Tetraodon nigroviridis]
ENSDART00000067733	1533	21	85	3.33651	12.4843	1.9037	Up	2.67424e-09	2.97818e-08	cdna:known chromosome:Zv9:21:5262340:5305753:-1 gene:ENSDARG00000046071	-	-	-	gi|41107625|gb|AAH65458.1|/2.56792e-163/Zgc:77838 [Danio rerio]
ENSDART00000017052	2854	609	2444	51.9732	192.812	1.89136	Up	2.97096e-13	4.95006e-12	cdna:known chromosome:Zv9:13:3569853:3591139:-1 gene:ENSDARG00000021439	-	-	-	gi|41351018|gb|AAH65638.1|/0/Zgc:55307 [Danio rerio]
ENSDART00000090200	2221	87	349	9.54084	35.3804	1.89076	Up	0	0	cdna:known chromosome:Zv9:19:24404761:24408160:1 gene:ENSDARG00000062382	GO:0008021//synaptic vesicle;GO:0044459//plasma membrane part;GO:0031082;GO:0005624//membrane fraction;GO:0012506//vesicle membrane	GO:0005515//protein binding	GO:0006906//vesicle fusion;GO:0006887//exocytosis;GO:0001505//regulation of neurotransmitter levels;GO:0050808//synapse organization;GO:0015031//protein transport	gi|113681608|ref|NP_001038613.1|/1.13997e-64/SNARE-associated protein Snapin [Danio rerio]
ENSDART00000114953	2235	27	108	2.9424	10.8801	1.88662	Up	2.91274e-11	3.90349e-10	cdna:known chromosome:Zv9:5:12398364:12450024:1 gene:ENSDARG00000079757	-	GO:0005488//binding;GO:0004888//transmembrane receptor activity	GO:0007155//cell adhesion	gi|47221482|emb|CAG08144.1|/0/unnamed protein product [Tetraodon nigroviridis]
ENSDART00000082127	4818	28	112	1.41549	5.23405	1.88662	Up	1.34806e-11	1.8734e-10	cdna:known chromosome:Zv9:13:328952:350855:-1 gene:ENSDARG00000059116	-	-	-	gi|292619872|ref|XP_001920896.2|/0/PREDICTED: hypothetical protein [Danio rerio]
ENSDART00000074231	1797	35	140	4.7439	17.5415	1.88662	Up	1.59206e-13	2.78616e-12	cdna:known chromosome:Zv9:1:52975995:52981658:1 gene:ENSDARG00000052386	GO:0016020//membrane	-	-	gi|50926007|gb|AAH79497.1|/1.85932e-147/Zgc:100913 [Danio rerio]
ENSDART00000042386	1230	11	44	2.17823	8.05442	1.88662	Up	2.06348e-05	0.000139988	cdna:known chromosome:Zv9:3:59375244:59393109:-1 gene:ENSDARG00000031618	-	GO:0004672//protein kinase activity	GO:0007417//central nervous system development;GO:0006468//protein amino acid phosphorylation	gi|125822033|ref|XP_684216.2|/0/PREDICTED: Brain specific kinase 146-like isoform 1 [Danio rerio]
ENSDART00000109487	2631	45	180	4.16589	15.4042	1.88662	Up	0	0	cdna:known chromosome:Zv9:5:72319405:72345969:-1 gene:ENSDARG00000074645	GO:0031981//nuclear lumen	GO:0070569;GO:0005488//binding	GO:0000956//nuclear-transcribed mRNA catabolic process;GO:0010586//miRNA metabolic process;GO:0035196//production of miRNAs involved in gene silencing by miRNA;GO:0032502//developmental process	gi|55731420|emb|CAH92424.1|/0/hypothetical protein [Pongo abelii]
ENSDART00000123648	2910	11	44	0.920694	3.40444	1.88662	Up	2.06348e-05	0.000139954	cdna:known chromosome:Zv9:10:21695879:21727403:1 gene:ENSDARG00000092081	GO:0016021//integral to membrane	-	GO:0048731;GO:0007155//cell adhesion	gi|292618181|ref|XP_002663583.1|/0/PREDICTED: protocadherin 1A3-like [Danio rerio]
ENSDART00000086795	1445	12	48	2.02269	7.47928	1.88662	Up	8.5367e-06	6.10882e-05	cdna:novel chromosome:Zv9:5:31770292:31784956:-1 gene:ENSDARG00000061110	GO:0044464//cell part	GO:0046914//transition metal ion binding	-	gi|221307506|ref|NP_001138270.1|/0/zinc finger and BTB domain-containing protein 44 [Danio rerio]
ENSDART00000113185	2613	10	40	0.93213	3.44673	1.88662	Up	5.0125e-05	0.000313936	cdna:known chromosome:Zv9:11:40346241:40352315:-1 gene:ENSDARG00000078805	-	-	-	gi|189530695|ref|XP_001919254.1|/0/PREDICTED: hypothetical protein [Danio rerio]
ENSDART00000063154	3240	9	36	0.676571	2.50175	1.88662	Up	0.000122425	0.000706454	cdna:known chromosome:Zv9:20:25882619:25908214:-1 gene:ENSDARG00000043019	GO:0043234//protein complex	-	GO:0016192//vesicle-mediated transport	gi|126632642|emb|CAM56387.1|/0/SEC3-like 1 (S. cerevisiae) [Danio rerio]
ENSDART00000108778	2103	33	132	3.822	14.1326	1.88662	Up	4.47864e-13	7.3088e-12	cdna:known chromosome:Zv9:20:53284137:53305057:-1 gene:ENSDARG00000074924	GO:0044464//cell part	GO:0005488//binding	-	gi|292630254|ref|XP_697729.4|/8.48297e-163/PREDICTED: oxidation resistance 1-like [Danio rerio]
ENSDART00000012717	2752	337	1341	29.8262	109.715	1.87911	Up	0	0	cdna:known chromosome:Zv9:10:27703744:27728527:1 gene:ENSDARG00000014793	GO:0016023//cytoplasmic membrane-bounded vesicle;GO:0005769//early endosome;GO:0010008//endosome membrane	GO:0032561//guanyl ribonucleotide binding;GO:0017111//nucleoside-triphosphatase activity;GO:0046872//metal ion binding;GO:0032559//adenyl ribonucleotide binding	GO:0010878//cholesterol storage;GO:0007599//hemostasis;GO:0034381//lipoprotein particle clearance;GO:0015031//protein transport;GO:0009207;GO:0051259//protein oligomerization;GO:0016197//endosome transport;GO:0055092//sterol homeostasis	gi|52219010|ref|NP_001004578.1|/0/EH domain-containing protein 1 [Danio rerio]
ENSDART00000065104	1056	29	115	6.68882	24.52	1.87413	Up	7.96252e-12	1.13259e-10	cdna:known chromosome:Zv9:21:41867765:41879720:-1 gene:ENSDARG00000044327	GO:0031224//intrinsic to membrane	-	-	gi|41054886|ref|NP_956731.1|/0/transmembrane protein 185-like [Danio rerio]
ENSDART00000098594	3365	19	75	1.37526	5.01837	1.86752	Up	2.96776e-08	2.94531e-07	cdna:known chromosome:Zv9:15:43673437:43704576:1 gene:ENSDARG00000007889	GO:0016021//integral to membrane	GO:0004714//transmembrane receptor protein tyrosine kinase activity;GO:0032559//adenyl ribonucleotide binding	GO:0050931//pigment cell differentiation;GO:0007169//transmembrane receptor protein tyrosine kinase signaling pathway;GO:0030595//leukocyte chemotaxis;GO:0006464//protein modification process	gi|18858477|ref|NP_571747.1|/0/macrophage colony-stimulating factor 1 receptor precursor [Danio rerio]
ENSDART00000109926	2304	18	71	1.90286	6.93845	1.86645	Up	7.00128e-08	6.64476e-07	cdna:novel chromosome:Zv9:5:30820215:30833553:-1 gene:ENSDARG00000076592	GO:0031224//intrinsic to membrane;GO:0044432//endoplasmic reticulum part	GO:0046872//metal ion binding;GO:0015924	GO:0043161//proteasomal ubiquitin-dependent protein catabolic process;GO:0006487//protein amino acid N-linked glycosylation	gi|153792498|ref|NP_001093449.1|/0/alpha 1,2-mannosidase [Danio rerio]
ENSDART00000102555	1343	16	63	2.90175	10.5621	1.8639	Up	3.9449e-07	3.39523e-06	cdna:known chromosome:Zv9:13:5623672:5655498:-1 gene:ENSDARG00000070076	GO:0015629//actin cytoskeleton	GO:0008092//cytoskeletal protein binding;GO:0032559//adenyl ribonucleotide binding	GO:0009987//cellular process	gi|62955061|ref|NP_001017542.1|/0/actin-related protein 2-B [Danio rerio]
ENSDART00000077785	1450	15	59	2.51964	9.16158	1.86238	Up	9.41878e-07	7.6584e-06	cdna:known chromosome:Zv9:10:32755003:32760714:-1 gene:ENSDARG00000055433	GO:0012505//endomembrane system;GO:0044444//cytoplasmic part	-	GO:0046907//intracellular transport	gi|50539898|ref|NP_001002415.1|/0/vacuolar protein sorting-associated protein 26B-like [Danio rerio]
ENSDART00000129122	4192	14	55	0.813434	2.95412	1.86063	Up	2.25736e-06	1.75392e-05	cdna:known chromosome:Zv9:17:22986073:23032097:1 gene:ENSDARG00000077864	GO:0016021//integral to membrane	GO:0060089//molecular transducer activity;GO:0046872//metal ion binding;GO:0008289//lipid binding;GO:0005099//Ras GTPase activator activity	GO:0007243//protein kinase cascade;GO:0009966//regulation of signal transduction	gi|160333122|ref|NP_001103934.1|/0/ras guanyl-releasing protein 3 [Danio rerio]
ENSDART00000030205	2641	111	436	10.2369	37.171	1.86039	Up	0	0	cdna:known chromosome:Zv9:10:18941372:18966165:1 gene:ENSDARG00000028067	GO:0031966//mitochondrial membrane;GO:0031224//intrinsic to membrane;GO:0012505//endomembrane system	GO:0046983//protein dimerization activity;GO:0042802//identical protein binding	GO:0008016//regulation of heart contraction;GO:0010629//negative regulation of gene expression;GO:0002252;GO:0003143//embryonic heart tube morphogenesis;GO:0006915//apoptosis;GO:0012502//induction of programmed cell death;GO:0007005//mitochondrion organization	gi|122891043|emb|CAM12901.1|/2.70451e-84/BCL2/adenovirus E1B interacting protein 3-like [Danio rerio]
ENSDART00000127812	7447	481	1888	15.7318	57.083	1.85937	Up	0	0	cdna:known chromosome:Zv9:19:4685728:4805595:-1 gene:ENSDARG00000062543	-	-	-	gi|165972405|ref|NP_001107107.1|/0/MAP7 domain containing 1 [Danio rerio]
ENSDART00000125310	1242	11	43	2.15718	7.79531	1.85346	Up	3.18182e-05	0.0002077	cdna:known chromosome:Zv9:20:51734734:51735975:-1 gene:ENSDARG00000091598	GO:0012505//endomembrane system;GO:0044431//Golgi apparatus part;GO:0005626//insoluble fraction;GO:0016020//membrane	GO:0030246//carbohydrate binding;GO:0008375//acetylglucosaminyltransferase activity	GO:0009311//oligosaccharide metabolic process;GO:0006487//protein amino acid N-linked glycosylation	gi|301773230|ref|XP_002922034.1|/1.36276e-116/PREDICTED: alpha-1,6-mannosyl-glycoprotein 2-beta-N-acetylglucosaminyltransferase-like [Ailuropoda melanoleuca]
ENSDART00000087935	4608	11	43	0.581428	2.10108	1.85346	Up	3.18182e-05	0.000207651	cdna:known chromosome:Zv9:18:39447076:39477737:1 gene:ENSDARG00000061570	GO:0008021//synaptic vesicle;GO:0016020//membrane	GO:0005083//small GTPase regulator activity	-	gi|292623838|ref|XP_002665441.1|/0/PREDICTED: rabconnectin 3 [Danio rerio]
ENSDART00000045403	1453	261	1020	43.7513	158.06	1.85307	Up	6.17284e-14	1.1709e-12	cdna:known chromosome:Zv9:16:44778273:44783318:-1 gene:ENSDARG00000053868	GO:0043231//intracellular membrane-bounded organelle	GO:0030528//transcription regulator activity;GO:0005515//protein binding;GO:0001071;GO:0003677//DNA binding	GO:0042221//response to chemical stimulus;GO:0001944//vasculature development;GO:0006928//cellular component movement;GO:0008283//cell proliferation;GO:0045639//positive regulation of myeloid cell differentiation;GO:0051726//regulation of cell cycle;GO:0010551//regulation of gene-specific transcription from RNA polymerase II promoter;GO:0012502//induction of programmed cell death;GO:0030575;GO:00…	gi|82658194|ref|NP_001032452.1|/0/ets variant gene 2 [Danio rerio]
ENSDART00000059193	2712	84	328	7.54406	27.2314	1.85186	Up	0	0	cdna:known chromosome:Zv9:25:437263:480488:1 gene:ENSDARG00000040442	GO:0031224//intrinsic to membrane	-	-	gi|292627953|ref|XP_002666806.1|/0/PREDICTED: protogenin homolog b (Gallus gallus), partial [Danio rerio]
ENSDART00000022562	1957	20	78	2.48917	8.97409	1.8501	Up	1.8753e-08	1.90253e-07	cdna:known chromosome:Zv9:21:29700744:29714963:1 gene:ENSDARG00000004301	GO:0016020//membrane;GO:0044444//cytoplasmic part	GO:0032561//guanyl ribonucleotide binding;GO:0017111//nucleoside-triphosphatase activity	GO:0007010//cytoskeleton organization;GO:0032855//positive regulation of Rac GTPase activity;GO:0007599//hemostasis;GO:0051707//response to other organism;GO:0006355//regulation of transcription, DNA-dependent;GO:0008283//cell proliferation;GO:0048522//positive regulation of cellular process;GO:0006935//chemotaxis;GO:0001775//cell activation	gi|41053313|ref|NP_956334.1|/3.016e-98/rho-related GTP-binding protein RhoG [Danio rerio]
ENSDART00000062845	2785	117	456	10.2324	36.866	1.84915	Up	8.9262e-14	1.62981e-12	cdna:known chromosome:Zv9:8:25134455:25148890:1 gene:ENSDARG00000042816	GO:0044421//extracellular region part	GO:0004175//endopeptidase activity;GO:0046914//transition metal ion binding	GO:0051707//response to other organism;GO:0002432//granuloma formation;GO:0019538//protein metabolic process;GO:0048522//positive regulation of cellular process;GO:0032501//multicellular organismal process	gi|47085869|ref|NP_998288.1|/0/matrix metalloproteinase-9 [Danio rerio]
ENSDART00000114523	8579	278	1083	7.89267	28.4235	1.8485	Up	0	0	cdna:known chromosome:Zv9:17:43747601:43884193:-1 gene:ENSDARG00000077805	GO:0005622//intracellular	GO:0005488//binding;GO:0003824//catalytic activity	GO:0009987//cellular process;GO:0008152//metabolic process	gi|292623361|ref|XP_700282.4|/0/PREDICTED: jumonji domain containing 1A-like, partial [Danio rerio]
ENSDART00000124705	1394	1046	4074	182.761	658.029	1.84819	Up	2.6359e-12	3.94505e-11	cdna:known chromosome:Zv9:5:29077507:29078900:1 gene:ENSDARG00000035519	GO:0000785//chromatin	GO:0003676//nucleic acid binding	GO:0042742//defense response to bacterium;GO:0044237//cellular metabolic process;GO:0034728	gi|126540854|emb|CAM47030.1|/1.81154e-19/novel protein similar to vertebrate histone 1, H1d (HIST1H1D) [Danio rerio]
ENSDART00000067558	4098	104	404	6.18126	22.1971	1.8444	Up	0	0	cdna:known chromosome:Zv9:25:1136764:1162279:-1 gene:ENSDARG00000045968	GO:0044464//cell part	-	-	gi|303304965|ref|NP_001181923.1|/0/spatacsin isoform 1 [Danio rerio]
ENSDART00000104762	2381	103	400	10.5364	37.8257	1.84398	Up	0	0	cdna:known chromosome:Zv9:20:142893:168344:-1 gene:ENSDARG00000020984	GO:0044459//plasma membrane part;GO:0031224//intrinsic to membrane	GO:0005275//amine transmembrane transporter activity	GO:0006865//amino acid transport;GO:0006807//nitrogen compound metabolic process	gi|121583814|ref|NP_001073497.1|/0/monocarboxylate transporter 10 [Danio rerio]
ENSDART00000053797	2028	188	730	22.579	81.0478	1.84379	Up	8.70414e-14	1.5945e-12	cdna:known chromosome:Zv9:21:26114856:26119364:1 gene:ENSDARG00000037012	-	-	-	gi|39645448|gb|AAH63982.1|/0/Zgc:55813 [Danio rerio]
ENSDART00000029175	2685	33	128	2.99354	10.7338	1.84223	Up	8.6997e-13	1.36911e-11	cdna:known chromosome:Zv9:8:20575386:20608286:1 gene:ENSDARG00000015356	-	-	-	gi|47222196|emb|CAG11622.1|/0/unnamed protein product [Tetraodon nigroviridis]
ENSDART00000055611	962	24	93	6.07648	21.7668	1.84082	Up	9.11822e-10	1.06359e-08	cdna:known chromosome:Zv9:17:43077329:43081072:1 gene:ENSDARG00000038154	GO:0043231//intracellular membrane-bounded organelle	GO:0051540;GO:0043169//cation binding	GO:0031163	gi|120537547|gb|AAI29412.1|/1.23052e-84/LOC100150438 protein [Danio rerio]
ENSDART00000091581	1143	16	62	3.40949	12.2133	1.84082	Up	5.98932e-07	5.01962e-06	cdna:known chromosome:Zv9:8:11836390:11837556:-1 gene:ENSDARG00000062958	GO:0070775;GO:0044444//cytoplasmic part	GO:0046914//transition metal ion binding	GO:0001775//cell activation;GO:0007599//hemostasis;GO:0016573//histone acetylation	gi|292616712|ref|XP_002663123.1|/0/PREDICTED: bromodomain containing protein 1-like, partial [Danio rerio]
ENSDART00000127604	4613	32	124	1.68959	6.05236	1.84082	Up	1.81855e-12	2.77249e-11	cdna:known chromosome:Zv9:3:13889405:13895597:-1 gene:ENSDARG00000087188	-	GO:0001071;GO:0005515//protein binding	GO:0006351//transcription, DNA-dependent;GO:0048513//organ development	gi|50345094|ref|NP_001002218.1|/1.6794e-156/E4 binding protein 4-6 [Danio rerio]
ENSDART00000112264	2364	71	275	7.31521	26.1922	1.84017	Up	0	0	cdna:known scaffold:Zv9:Zv9_NA395:166:15589:-1 gene:ENSDARG00000073975	GO:0044424//intracellular part	GO:0005488//binding	-	gi|47222359|emb|CAG05108.1|/0/unnamed protein product [Tetraodon nigroviridis]
ENSDART00000059376	3332	77	298	5.62861	20.1371	1.83901	Up	0	0	cdna:novel chromosome:Zv9:15:22777220:22796439:-1 gene:ENSDARG00000040571	GO:0043234//protein complex	GO:0005488//binding;GO:0004842//ubiquitin-protein ligase activity	GO:0019941//modification-dependent protein catabolic process	gi|189528913|ref|XP_001922961.1|/0/PREDICTED: zgc:162146 [Danio rerio]
ENSDART00000026576	1773	83	321	11.4021	40.7646	1.83802	Up	9.14824e-14	1.66271e-12	cdna:known chromosome:Zv9:20:7029528:7033442:1 gene:ENSDARG00000014947	-	GO:0005520//insulin-like growth factor binding	GO:0008283//cell proliferation;GO:0006950//response to stress	gi|21954647|gb|AAM83038.1|AF434664_1/1.48806e-157/insulin-like growth factor binding protein-1 [Danio rerio]
ENSDART00000020249	1522	269	1038	43.048	153.557	1.83475	Up	0	0	cdna:known chromosome:Zv9:22:32601001:32612547:-1 gene:ENSDARG00000019307	GO:0005634//nucleus	GO:0008138//protein tyrosine/serine/threonine phosphatase activity	GO:0006796//phosphate metabolic process;GO:0006355//regulation of transcription, DNA-dependent;GO:0006464//protein modification process	gi|49170078|ref|NP_997730.1|/0/dual specificity protein phosphatase 5 [Danio rerio]
ENSDART00000064878	2100	97	374	11.2504	40.0995	1.83361	Up	1.19904e-14	2.44449e-13	cdna:known chromosome:Zv9:6:44095091:44125036:1 gene:ENSDARG00000044191	GO:0031224//intrinsic to membrane	GO:0008194//UDP-glycosyltransferase activity	GO:0006493//protein amino acid O-linked glycosylation	gi|158854046|ref|NP_001103670.1|/0/glucoside xylosyltransferase 2 [Danio rerio]
ENSDART00000082940	2140	20	77	2.27631	8.10146	1.83148	Up	2.81458e-08	2.79928e-07	cdna:known chromosome:Zv9:6:34685403:34694030:-1 gene:ENSDARG00000059575	GO:0043231//intracellular membrane-bounded organelle;GO:0030425//dendrite;GO:0030529//ribonucleoprotein complex	GO:0004672//protein kinase activity;GO:0003676//nucleic acid binding;GO:0032559//adenyl ribonucleotide binding	GO:0033157//regulation of intracellular protein transport;GO:0030030//cell projection organization;GO:0006468//protein amino acid phosphorylation;GO:0022402//cell cycle process;GO:0006446//regulation of translational initiation	gi|115495227|ref|NP_001070127.1|/0/serine/threonine-protein kinase Kist [Danio rerio]
ENSDART00000018401	3358	13	50	0.942928	3.35255	1.83004	Up	8.32934e-06	5.96965e-05	cdna:known chromosome:Zv9:8:42319905:42331764:1 gene:ENSDARG00000011515	-	-	-	gi|292617082|ref|XP_695046.4|/4.28411e-122/PREDICTED: calcium release-activated calcium channel protein 1-like [Danio rerio]
ENSDART00000110426	7199	592	2274	20.0293	71.1221	1.82819	Up	3.08198e-13	5.12889e-12	cdna:known chromosome:Zv9:25:17003386:17045583:1 gene:ENSDARG00000078310	-	-	GO:0009987//cellular process	gi|292628151|ref|XP_002666866.1|/0/PREDICTED: hypothetical protein [Danio rerio]
ENSDART00000078358	2908	86	330	7.20311	25.5509	1.82668	Up	0	0	cdna:known chromosome:Zv9:19:11898214:11921647:1 gene:ENSDARG00000002614	GO:0001726//ruffle;GO:0016604//nuclear body;GO:0016020//membrane	GO:0016307//phosphatidylinositol phosphate kinase activity;GO:0019899//enzyme binding;GO:0032559//adenyl ribonucleotide binding	GO:0046488//phosphatidylinositol metabolic process;GO:0006796//phosphate metabolic process;GO:0001667//ameboidal cell migration	gi|66472542|ref|NP_001018438.1|/0/phosphatidylinositol-4-phosphate 5-kinase type-1 gamma [Danio rerio]
ENSDART00000146766	826	18	69	5.30772	18.8086	1.82522	Up	1.59391e-07	1.43814e-06	cdna:novel chromosome:Zv9:21:5244545:5246454:-1 gene:ENSDARG00000077906	-	-	-	-
ENSDART00000130451	1059	18	69	4.13992	14.6703	1.82522	Up	1.59391e-07	1.4386e-06	cdna:known scaffold:Zv9:Zv9_NA86:37900:77878:1 gene:ENSDARG00000090611	GO:0044424//intracellular part	-	-	gi|292612196|ref|XP_002661335.1|/4.20101e-169/PREDICTED: CASK interacting protein 1-like, partial [Danio rerio]
ENSDART00000086578	3621	35	134	2.35426	8.33226	1.82343	Up	3.57936e-13	5.92822e-12	cdna:known chromosome:Zv9:20:6140108:6177488:-1 gene:ENSDARG00000061040	-	GO:0003676//nucleic acid binding	-	gi|285026237|dbj|BAI68041.1|/0/Pumilio2 [Danio rerio]
ENSDART00000112447	1849	39	149	5.1374	18.1441	1.82039	Up	7.88258e-14	1.45938e-12	cdna:known chromosome:Zv9:7:20364484:20379262:-1 gene:ENSDARG00000080020	-	-	-	gi|161016847|ref|NP_001104307.1|/0/interleukin 13 receptor, alpha 1 [Danio rerio]
ENSDART00000141145	812	11	42	3.29953	11.6461	1.81951	Up	4.90354e-05	0.000307389	cdna:known chromosome:Zv9:1:45396509:45401702:1 gene:ENSDARG00000093954	-	-	-	gi|220678782|emb|CAX13313.1|/8.41449e-78/novel protein [Danio rerio]
ENSDART00000052971	1987	187	712	22.9224	80.6805	1.81546	Up	2.60902e-13	4.41849e-12	cdna:known chromosome:Zv9:10:42681454:42717174:-1 gene:ENSDARG00000036462	GO:0005815//microtubule organizing center	GO:0005488//binding	-	gi|34785442|gb|AAH57524.1|/0/LOC402861 protein [Danio rerio]
ENSDART00000111262	3525	76	289	5.25134	18.4597	1.81362	Up	0	0	cdna:known chromosome:Zv9:14:13997339:14016531:-1 gene:ENSDARG00000076594	GO:0016021//integral to membrane	-	GO:0032501//multicellular organismal process;GO:0009987//cellular process	gi|292620678|ref|XP_683010.3|/0/PREDICTED: protocadherin 12-like [Danio rerio]
ENSDART00000122384	1407	10	38	1.7311	6.08101	1.81262	Up	0.00011974	0.000693549	cdna:known chromosome:Zv9:18:12548503:12561385:-1 gene:ENSDARG00000087650	GO:0005882//intermediate filament	GO:0005488//binding	-	gi|126303184|ref|XP_001371741.1|/1.48617e-178/PREDICTED: similar to gigaxonin [Monodelphis domestica]
ENSDART00000126129	5732	44	167	1.86966	6.55989	1.8109	Up	4.28546e-14	8.28145e-13	cdna:known chromosome:Zv9:16:43175455:43211822:1 gene:ENSDARG00000075149	-	-	-	gi|47214526|emb|CAG04546.1|/0/unnamed protein product [Tetraodon nigroviridis]
ENSDART00000093052	3420	341	1292	24.2853	85.0595	1.80839	Up	1.00364e-13	1.80994e-12	cdna:known chromosome:Zv9:11:2630614:2659343:1 gene:ENSDARG00000077095	GO:0005815//microtubule organizing center;GO:0016604//nuclear body;GO:0005635//nuclear envelope	GO:0016301//kinase activity;GO:0005515//protein binding;GO:0003712//transcription cofactor activity	GO:0043410//positive regulation of MAPKKK cascade;GO:0007179//transforming growth factor beta receptor signaling pathway;GO:0006355//regulation of transcription, DNA-dependent;GO:0030330//DNA damage response, signal transduction by p53 class mediator;GO:0042981//regulation of apoptosis;GO:0030509//BMP signaling pathway	gi|292618664|ref|XP_701123.4|/0/PREDICTED: homeodomain-interacting protein kinase 3-like [Danio rerio]
ENSDART00000109703	8669	51	193	1.4329	5.01274	1.80666	Up	0	0	cdna:novel chromosome:Zv9:16:38076697:38125338:1 gene:ENSDARG00000079752	-	-	-	gi|292622458|ref|XP_692457.4|/0/PREDICTED: im:7152043 [Danio rerio]
ENSDART00000103070	1706	51	193	7.28127	25.4721	1.80666	Up	0	0	cdna:known chromosome:Zv9:4:6789157:6837792:-1 gene:ENSDARG00000079470	-	GO:0004674//protein serine/threonine kinase activity;GO:0032559//adenyl ribonucleotide binding	GO:0006464//protein modification process	gi|55251373|emb|CAH68888.1|/0/novel protein similar to vertebrate PCTAIRE protein kinase 2 (PCTK2) [Danio rerio]
ENSDART00000078187	1860	48	181	6.28556	21.9105	1.80151	Up	6.9944e-14	1.30888e-12	cdna:known chromosome:Zv9:14:31779716:31783097:1 gene:ENSDARG00000055792	GO:0031981//nuclear lumen;GO:0044444//cytoplasmic part	GO:0030528//transcription regulator activity;GO:0005515//protein binding;GO:0001071;GO:0003677//DNA binding	GO:0031572//G2/M transition DNA damage checkpoint;GO:0001525//angiogenesis;GO:0006366//transcription from RNA polymerase II promoter;GO:0051148//negative regulation of muscle cell differentiation;GO:0006355//regulation of transcription, DNA-dependent;GO:0008283//cell proliferation;GO:0051318//G1 phase;GO:0007169//transmembrane receptor protein tyrosine kinase signaling pathway	gi|292620828|ref|XP_692168.3|/0/PREDICTED: forkhead box O4-like [Danio rerio]
ENSDART00000122398	357	13	49	8.86933	30.904	1.8009	Up	1.27743e-05	8.9388e-05	cdna:known chromosome:Zv9:11:46388931:46392159:-1 gene:ENSDARG00000086850	GO:0043234//protein complex;GO:0043231//intracellular membrane-bounded organelle	-	-	gi|115529101|gb|AAI24627.1|/1.12104e-42/Zgc:153041 [Danio rerio]
ENSDART00000125267	4878	144	541	7.19013	24.9713	1.79618	Up	1.4877e-14	3.00217e-13	cdna:known chromosome:Zv9:24:38200029:38217946:1 gene:ENSDARG00000087020	GO:0016021//integral to membrane	-	GO:0006810//transport;GO:0009987//cellular process	gi|209736324|gb|ACI69031.1|/8.06143e-24/Receptor activity-modifying protein 1 precursor [Salmo salar]
ENSDART00000125299	2671	97	364	8.84532	30.6841	1.79451	Up	1.19904e-14	2.4427e-13	cdna:known chromosome:Zv9:10:4318090:4327311:-1 gene:ENSDARG00000090752	-	GO:0060089//molecular transducer activity;GO:0004672//protein kinase activity;GO:0032559//adenyl ribonucleotide binding	GO:0007249//I-kappaB kinase/NF-kappaB cascade;GO:0006464//protein modification process;GO:0007049//cell cycle	gi|118103791|ref|XP_424739.2|/0/PREDICTED: hypothetical protein [Gallus gallus]
ENSDART00000074602	4029	48	180	2.90175	10.0592	1.79352	Up	6.9944e-14	1.308e-12	cdna:known chromosome:Zv9:6:54642653:54660164:1 gene:ENSDARG00000052701	GO:0005626//insoluble fraction;GO:0043231//intracellular membrane-bounded organelle;GO:0016021//integral to membrane;GO:0044459//plasma membrane part	GO:0004620//phospholipase activity	GO:0006644//phospholipid metabolic process;GO:0035556;GO:0006917//induction of apoptosis;GO:0007169//transmembrane receptor protein tyrosine kinase signaling pathway;GO:0006672//ceramide metabolic process;GO:0009605//response to external stimulus	gi|189520528|ref|XP_001338369.2|/0/PREDICTED: sphingomyelin phosphodiesterase 2, neutral-like [Danio rerio]
ENSDART00000125763	3299	12	45	0.885961	3.07126	1.79352	Up	3.09814e-05	0.00020238	cdna:known chromosome:Zv9:16:23510992:23526716:1 gene:ENSDARG00000040485	-	-	GO:0042471//ear morphogenesis	gi|50080168|ref|NP_001001947.1|/0/deafness, autosomal dominant 5 [Danio rerio]
ENSDART00000019920	1500	27	101	4.38418	15.1606	1.78995	Up	3.46576e-10	4.21776e-09	cdna:known scaffold:Zv9:Zv9_scaffold3455:137387:148097:-1 gene:ENSDARG00000004148	GO:0016020//membrane;GO:0005626//insoluble fraction;GO:0005578//proteinaceous extracellular matrix;GO:0044444//cytoplasmic part	GO:0031690	GO:0009653//anatomical structure morphogenesis;GO:0071870;GO:0006412//translation;GO:0031124//mRNA 3'-end processing;GO:0007420//brain development;GO:0006171//cAMP biosynthetic process;GO:0007188//G-protein signaling, coupled to cAMP nucleotide second messenger;GO:0043062//extracellular structure organization	gi|292617644|ref|XP_001342921.3|/1.78232e-169/PREDICTED: amyloid beta (A4) precursor-like protein, partial [Danio rerio]
ENSDART00000146104	2082	30	112	3.50959	12.1122	1.78709	Up	3.97688e-11	5.25114e-10	cdna:novel chromosome:Zv9:7:24923782:25015103:-1 gene:ENSDARG00000029170	GO:0044430//cytoskeletal part;GO:0005905//coated pit;GO:0030128//clathrin coat of endocytic vesicle	GO:0035091//phosphoinositide binding;GO:0030276//clathrin binding;GO:0019904//protein domain specific binding	GO:0048812//neuron projection morphogenesis;GO:0006901//vesicle coating;GO:0006898//receptor-mediated endocytosis;GO:0048534;GO:0045806//negative regulation of endocytosis;GO:0048667//cell morphogenesis involved in neuron differentiation;GO:0008104//protein localization;GO:0065003	gi|220678018|emb|CAX14371.1|/0/novel protein similar to phosphatidylinositol binding clathrin assembly protein (picalm) [Danio rerio]
ENSDART00000136104	861	11	41	3.11175	10.7218	1.78475	Up	7.54194e-05	0.000455432	cdna:novel chromosome:Zv9:23:34259383:34263765:1 gene:ENSDARG00000094469	-	-	-	gi|292627152|ref|XP_002666552.1|/2.74857e-146/PREDICTED: Zinc finger protein 776-like [Danio rerio]
ENSDART00000099769	3491	230	856	16.047	55.2091	1.7826	Up	2.76002e-13	4.6347e-12	cdna:known chromosome:Zv9:8:24468075:24490974:1 gene:ENSDARG00000052379	-	-	-	gi|169153968|emb|CAQ15297.1|/0/novel protein similar to H.sapiens CCDC22, coiled-coil domain containing 22 (CCDC22, zgc:114058) [Danio rerio]
ENSDART00000110766	3129	86	320	6.69435	23.0267	1.78229	Up	0	0	cdna:known chromosome:Zv9:12:3382820:3426149:1 gene:ENSDARG00000079067	GO:0043234//protein complex;GO:0005819//spindle;GO:0005634//nucleus	GO:0003712//transcription cofactor activity;GO:0035258//steroid hormone receptor binding	GO:0006281//DNA repair;GO:0006355//regulation of transcription, DNA-dependent	gi|292619255|ref|XP_001920456.2|/0/PREDICTED: MMS19 (MET18 S. cerevisiae)-like [Danio rerio]
ENSDART00000139922	2754	57	212	5.04112	17.3324	1.78166	Up	2.88658e-15	6.07646e-14	cdna:known chromosome:Zv9:11:45718829:45723780:-1 gene:ENSDARG00000086561	GO:0044444//cytoplasmic part	GO:0046914//transition metal ion binding;GO:0032559//adenyl ribonucleotide binding;GO:0019136//deoxynucleoside kinase activity	GO:0006259//DNA metabolic process;GO:0006796//phosphate metabolic process;GO:0051260//protein homooligomerization;GO:0009112;GO:0008655//pyrimidine salvage	gi|41054161|ref|NP_956126.1|/2.70182e-127/thymidine kinase, cytosolic [Danio rerio]
ENSDART00000076073	1771	176	654	24.2053	83.1468	1.78034	Up	0	0	cdna:known chromosome:Zv9:7:69787763:69798596:1 gene:ENSDARG00000053954	GO:0031966//mitochondrial membrane;GO:0044425//membrane part	GO:0015002//heme-copper terminal oxidase activity;GO:0016616//oxidoreductase activity, acting on the CH-OH group of donors, NAD or NADP as acceptor;GO:0005515//protein binding;GO:0005506//iron ion binding	GO:0006766//vitamin metabolic process	gi|47086285|ref|NP_998041.1|/6.3838e-84/cytochrome b5 type B [Danio rerio]
ENSDART00000091348	3561	28	104	1.91515	6.57579	1.77971	Up	2.20866e-10	2.74067e-09	cdna:known chromosome:Zv9:22:11977714:11984806:1 gene:ENSDARG00000062865	GO:0016020//membrane	GO:0017111//nucleoside-triphosphatase activity;GO:0032561//guanyl ribonucleotide binding;GO:0005515//protein binding	GO:0007264//small GTPase mediated signal transduction;GO:0007010//cytoskeleton organization;GO:0009207;GO:0048513//organ development	gi|125850080|ref|XP_693221.2|/2.60105e-101/PREDICTED: muscle RAS oncogene [Danio rerio]
ENSDART00000124873	5166	52	193	2.45169	8.41181	1.77864	Up	4.21884e-15	8.77468e-14	cdna:known chromosome:Zv9:1:44436224:44449278:1 gene:ENSDARG00000089345	-	-	-	gi|189515401|ref|XP_001340263.2|/0/PREDICTED: zinc finger protein 623-like [Danio rerio]
[truncated: 582 more rows]
