# Supplementary material for: Sec14l3 potentiates VEGFR2 signaling to regulate zebrafish vasculogenesis
Source: Nat Commun. 2019 Apr 8;10:1606. doi: 10.1038/s41467-019-09604-0 (PMC6453981; doi:10.1038/s41467-019-09604-0)
Supplement: Supplementary file 5 — Source Data [file 41467_2019_9604_MOESM5_ESM.xlsx]

## Sheet: Figure 2
Figure 2c								Figure 2e
DA-ctr	DA-sMO	DA-sMO+mRNA	PCV-ctr	PCV-sMO	PCV-sMO+mRNA			wt-DA	hetero-DA	homo-DA	wt-PCV	hetero-PCV	homo-PCV
16.51	9.94	15.17	24.82	6.91	17.36			18.39	12.13	9.17	19.8	16.88	12.25
17.6	10.08	16.08	22.28	10.18	16.35			14.86	19.59	8.7	15.62	21.97	10.21
18.32	10.54	16.39	24.1	8.87	15.91			14.8	15.46	9.29	22.4	24.41	15.54
18.53	8.59	17.64	21.52	11.32	14.99			11.4	14.52	10.99	16.05	12.58	15.48
18.75	10.51	14.91	19.94	8.61	10.78			13.06	12.38	10.2	18.63	16.83	9.98
15.17	10.32	17.37	21.02	11.77	11.34			16.86	18.36	8.52	19.86	25.27	12.89
18.2	9.43	11.38	17.61	10.72	13.21			15.73	11.5	8.92	18.93	20.52	12.5
18.75	11.68	20.06	20.32	13.5	19.75			14.73	13.2	9.5	17.58	16.04	8.2
18.83	13.2	19.11	18.45	8.44	16.17			12.33	11.86	8.21	15.91	17.94	17.4
19.48	12.84	18.52	16.44	9.07	9.83			12.85	15.09	10.09	20.23	15.19	17.51
20.12	12.2	16.31	18.22	10.38	11.51			15.82	10.94	8.57	16.41	17.45	15.34
16.81	14.59	13.32	24.28	16.59	12.39			17.56	10.3	17.67	20.76	9.4	9.9
25.53	7.17	20.67	20.91	17.02	13.68			12.04	13.76	8.58	17.85	23.14	10.83
20.49	10.72	21.39	16.86	22.66	20.34			13.87	12.93	12.79	21.58	20.41	16
21.31	7.12	8.94	18.65	11.5	22.84			12.22	18.33	14.83	13.94	16.96	8.49
17.86	7.19	8.67	17.32					15.12	15.42	11.85	16.43	18.73	9.52
20.29	7.96	17.33	18					16.04	13.05	10.92	21.94	17.23	13.22
17.15	10.2	16.14	18.97					13.33	13.52	11.36	19.09	19.44	11.45
21.97	11.89	15.07	17.48					13.01	14.35	12.76	21.52	17.61	13.92
18.12	9.94	14.14	22.91					12.51	14.45	12.24	15.23	27.34	14.22
17.06	11.33		25.1					17.98	13.41	12.71	18.75	19.36	13.52
One-way anova:									17.3	12		18.06	13.26
Tukey's Multiple Comparison Test	Mean Diff.	q	Significant? P < 0.05?	Summary	95% CI of diff				16.95			14.83
DA-ctr vs DA-sMO	8.543	14.85	Yes	***	6.587 to 10.50				14.86			19.37
DA-ctr vs DA-sMO+mRNA	2.967	5.094	Yes	**	0.9860 to 4.948			One-way anova:
DA-sMO vs DA-sMO+mRNA	-5.576	9.573	Yes	***	-7.557 to -3.595			Tukey's Multiple Comparison Test	Mean Diff.	q	Significant? P < 0.05?	Summary	95% CI of diff
								wt-DA vs hetero-DA	0.1813	0.3724	No	ns	-1.472 to 1.835
Tukey's Multiple Comparison Test	Mean Diff.	q	Significant? P < 0.05?	Summary	95% CI of diff			wt-DA vs homo-DA	3.597	7.237	Yes	***	1.909 to 5.285
PCV-ctr vs PCV-sMO	8.412	9.972	Yes	***	5.523 to 11.30			hetero-DA vs homo-DA	3.416	7.103	Yes	***	1.783 to 5.049
PCV-ctr vs PCV-sMO+mRNA	5.151	6.107	Yes	***	2.262 to 8.040
PCV-sMO vs PCV-sMO+mRNA	-3.261	3.579	Yes	*	-6.381 to -0.1403			Tukey's Multiple Comparison Test	Mean Diff.	q	Significant? P < 0.05?	Summary	95% CI of diff
								wt-PCV vs hetero-PCV	-0.1229	0.1837	No	ns	-2.394 to 2.149
								wt-PCV vs homo-PCV	5.699	8.346	Yes	***	3.380 to 8.018
								hetero-PCV vs homo-PCV	5.822	8.812	Yes	***	3.578 to 8.066
Figure 2h								Figure 2i
	Repeat 1		Repeat 2		Repeat 3				Repeat 1		Repeat 2		Repeat 3
	NC	shRNA	NC	shRNA	NC	shRNA			NC	shRNA	NC	shRNA	NC	shRNA
24 h	0.673077	0.427536	0.591423	0.357113	0.703782	0.470048		tube numbers	12.2222	1.64815	11.3935	2.01094	14.3451	3.02599
48 h	0.937115	0.607005	0.883092	0.512034	0.960943	0.679831
									12.2222	11.3935	14.3451
24h	0.673077	0.591423	0.703782						1.64815	2.01094	3.02599
	0.427536	0.357113	0.470048									0.00219741
				0.00718018
	0.937115	0.883092	0.960943
	0.607005	0.512034	0.679831
				0.0102355

## Sheet: Figure 3
3b
	0			5			15			30
	Mean	SD		Mean	SD		Mean	SD		Mean	SD
NC	1			9.69889	0.979306		5.94179	0.752299		3.89376	0.505396
KD1	0.9345	0.18796		3.76493	0.348661		1.8654	0.621164		1.32837	0.28367
KD2	0.7866	0.27963		1.88374	0.592781		0.866217	0.835427		0.689947	0.367441
Two-way anova:						Two-way anova:
NC vs KD1						NC vs KD2
Row Factor	NC	KD1	Difference	95% CI of diff.		Row Factor	NC	KD2	Difference	95% CI of diff.
0	1	0.9345	-0.0655	-1.531 to 1.400		0	1	0.7866	-0.2134	-1.679 to 1.252
5'	9.699	3.765	-5.934	-7.400 to -4.468		5'	9.699	1.884	-7.815	-9.281 to -6.349
15'	5.942	1.865	-4.076	-5.542 to -2.611		15'	5.942	0.8662	-5.076	-6.541 to -3.610
30'	3.894	1.328	-2.565	-4.031 to -1.100		30'	3.894	0.6899	-3.204	-4.670 to -1.738
Row Factor	Difference	t	P value	Summary		Row Factor	Difference	t	P value	Summary
0	-0.0655	0.1358	P > 0.05	ns		0	-0.2134	0.4423	P > 0.05	ns
5'	-5.934	12.3	P<0.001			5'	-7.815	16.2	P<0.001	***
15'	-4.076	8.449	P<0.001	***		15'	-5.076	10.52	P<0.001	***
30'	-2.565	5.317	P<0.001	***		30'	-3.204	6.641	P<0.001	***
3c
	0			5			15			30
NC	1			3.12558	0.530381		3.66376	0.84477		3.28233	0.8469
KD1	0.8377	0.1796		1.44917	0.47745		1.15501	0.68238		1.18111	0.52167
KD2	0.75564	0.2774		0.433175	0.294418		0.273119	0.138847		0.223907	0.2078
Two-way anova:						Two-way anova:
NC vs KD1						NC vs KD2
Row Factor	NC	KD1	Difference	95% CI of diff.		Row Factor	NC	KD2	Difference	95% CI of diff.
0	1	0.8377	-0.1623	-1.474 to 1.150		0	1	0.7556	-0.2444	-1.556 to 1.067
5'	3.126	1.449	-1.676	-2.988 to -0.3646		5'	3.126	0.4332	-2.692	-4.004 to -1.381
15'	3.664	1.155	-2.509	-3.821 to -1.197		15'	3.664	0.2731	-3.391	-4.702 to -2.079
30'	3.282	1.181	-2.101	-3.413 to -0.7894		30'	3.282	0.2239	-3.058	-4.370 to -1.747
Row Factor	Difference	t	P value	Summary		Row Factor	Difference	t	P value	Summary
0	-0.1623	0.3759	P > 0.05	ns		0	-0.2444	0.5659	P > 0.05	ns
5'	-1.676	3.883	P<0.01	**		5'	-2.692	6.236	P<0.001	***
15'	-2.509	5.81	P<0.001	***		15'	-3.391	7.853	P<0.001	***
30'	-2.101	4.866	P<0.001	***		30'	-3.058	7.083	P<0.001	***
3g
	std MO-DA	L3 MO-DA	L3 MO+50pg ca-AKT-DA	L3 MO+100pg ca-AKT-DA	L3 MO+50pg ca-MEK1-DA	L3 MO+50pg ca-AKT+ ca-MEK1-DA		std MO-PCV	L3 MO-PCV	L3 MO+50pg ca-AKT-PCV	L3 MO+100pg ca-AKT-PCV	L3 MO+50pg ca-MEK1-PCV	L3 MO+50pg ca-AKT+ ca-MEK1-PCV
	10.54	5.5	9.76	8.37	11.37	10.62		10.56	7.8	18.71	13.74	7.75	13.9
	10.11	4.26	5.47	6.8	8.94	8.44		10.53	5.15	15.79	7.64	8.17	12.68
	10.77	5.68	7.6	9.04	8.41	10.4		12.42	8.15	14.88	10.93	6.63	11.33
	6.69	5.9	4.59	7.98	8.12	12.62		12.56	10.12	11.84	13.2	7.33	15.78
	10.32	6.5	6.63	7.41	9.45	9.09		11.71	8.17	11.1	11.96	9.26	14.96
	9.04	8.21	9.78	8.46	7.41	8.84		12.95	9.41	13.91	11.62	7.92	13.97
	8.35	5.75	9.31	9.28	11.58	9.7		10.93	5.78	12.73	11.65	11.18	11.48
	9.33	7.47	7.94	9.78	10.33	7.48		9.05	5.21	13.36	10.92	9.99	10.74
	9.61	4.81	8.5	7.28	10.33	8.7		12.19	5.1	14.35	10.88	10.43	11.25
	10.01	10.51	9.39	7.81	9.66			12.11	8.63	14.32	9.38	11.25
	10.49	9.3	9.16	6.05	9.52			10.88	5.26	15.05	11.05	6.08
	11.56	10.75	10.32	6.02	7.65			13.32	6.17	13.65	12.99	11.95
		7.74	8.59	4.37	13.18				7.72	8.1		11.59
		6.2	5.41	3.29	13.22				15.37	7		6.11
		7.42	8.26	5.09	12.6				11.58	7.88		6.38
		8.26	9.88						10.77	12.97
		7.61	6.41							13.37
			6.94							10.95
			6.31
			5.13
			5.04
One-way anova:
Tukey's Multiple Comparison Test	Mean Diff.	q	Significant? P < 0.05?	Summary	95% CI of diff			Tukey's Multiple Comparison Test	Mean Diff.	q	Significant? P < 0.05?	Summary	95% CI of diff
std MO-DA vs L3 MO-DA	2.566	5.43	Yes	**	0.6109 to 4.521			std MO-PCV vs L3 MO-PCV	3.451	5.526	Yes	**	0.8624 to 6.040
std MO-DA vs L3 MO+50pg ca-AKT-DA	2.096	4.621	Yes	*	0.2193 to 3.973			std MO-PCV vs L3 MO+50pg ca-AKT-PCV	-1.175	1.927	No	ns	-3.701 to 1.352
std MO-DA vs L3 MO+100pg ca-AKT-DA	2.6	5.355	Yes	**	0.5912 to 4.608			std MO-PCV vs L3 MO+100pg ca-AKT-PCV	0.2708	0.4056	No	ns	-2.497 to 3.039
std MO-DA vs L3 MO+50pg ca-MEK1-DA	-0.383	0.7889	No	ns	-2.392 to 1.626			std MO-PCV vs L3 MO+50pg ca-MEK1-PCV	2.8	4.419	Yes	*	0.1738 to 5.425
std MO-DA vs L3 MO+50pg ca-AKT+ ca-MEK1-DA	0.1917	0.3468	No	ns	-2.095 to 2.478			std MO-PCV vs L3 MO+50pg ca-AKT+ ca-MEK1-PCV	-1.298	1.8	No	ns	-4.288 to 1.691
L3 MO-DA vs L3 MO+50pg ca-AKT-DA	-0.4702	1.15	No	ns	-2.162 to 1.222			L3 MO-PCV vs L3 MO+50pg ca-AKT-PCV	-4.626	8.232	Yes	***	-6.956 to -2.297
L3 MO-DA vs L3 MO+100pg ca-AKT-DA	0.03349	0.07542	No	ns	-1.804 to 1.871			L3 MO-PCV vs L3 MO+100pg ca-AKT-PCV	-3.181	5.092	Yes	**	-5.770 to -0.5916
L3 MO-DA vs L3 MO+50pg ca-MEK1-DA	-2.949	6.642	Yes	***	-4.786 to -1.112			L3 MO-PCV vs L3 MO+50pg ca-MEK1-PCV	-0.652	1.109	No	ns	-3.089 to 1.785
L3 MO-DA vs L3 MO+50pg ca-AKT+ ca-MEK1-DA	-2.375	4.595	Yes	*	-4.512 to -0.2367			L3 MO-PCV vs L3 MO+50pg ca-AKT+ ca-MEK1-PCV	-4.75	6.969	Yes	***	-7.574 to -1.925
L3 MO+50pg ca-AKT-DA vs L3 MO+100pg ca-AKT-DA	0.5037	1.189	No	ns	-1.249 to 2.257			L3 MO+50pg ca-AKT-PCV vs L3 MO+100pg ca-AKT-PCV	1.446	2.372	No	ns	-1.081 to 3.972
L3 MO+50pg ca-AKT-DA vs L3 MO+50pg ca-MEK1-DA	-2.479	5.85	Yes	**	-4.232 to -0.7258			L3 MO+50pg ca-AKT-PCV vs L3 MO+50pg ca-MEK1-PCV	3.974	6.95	Yes	***	1.604 to 6.344
L3 MO+50pg ca-AKT-DA vs L3 MO+50pg ca-AKT+ ca-MEK1-DA	-1.904	3.813	No	ns	-3.970 to 0.1618			L3 MO+50pg ca-AKT-PCV vs L3 MO+50pg ca-AKT+ ca-MEK1-PCV	-0.1233	0.1847	No	ns	-2.891 to 2.644
L3 MO+100pg ca-AKT-DA vs L3 MO+50pg ca-MEK1-DA	-2.983	6.517	Yes	***	-4.876 to -1.089			L3 MO+100pg ca-AKT-PCV vs L3 MO+50pg ca-MEK1-PCV	2.529	3.992	No	ns	-0.09708 to 5.154
L3 MO+100pg ca-AKT-DA vs L3 MO+50pg ca-AKT+ ca-MEK1-DA	-2.408	4.556	Yes	*	-4.595 to -0.2214			L3 MO+100pg ca-AKT-PCV vs L3 MO+50pg ca-AKT+ ca-MEK1-PCV	-1.569	2.175	No	ns	-4.558 to 1.421
L3 MO+50pg ca-MEK1-DA vs L3 MO+50pg ca-AKT+ ca-MEK1-DA	0.5747	1.087	No	ns	-1.612 to 2.761			L3 MO+50pg ca-MEK1-PCV vs L3 MO+50pg ca-AKT+ ca-MEK1-PCV	-4.098	5.942	Yes	**	-6.956 to -1.239

## Sheet: Figure 4
4b	0			5			15			30
NC	1			3.87	0.763		1.669	1.012		1.927	0.608
KD1	0.976	0.1176		4.25	0.918		1.929	0.559		1.833	0.427
KD2	0.9821	0.237		3.71	0.576		1.476	0.739		1.568	0.931
Two-way anova:						Two-way anova:
NC vs KD1						NC vs KD2
Row Factor	NC	KD1	Difference	95% CI of diff.		Row Factor	NC	KD2	Difference	95% CI of diff.
0	1	0.976	-0.024	-1.758 to 1.710		0	1	0.9821	-0.0179	-1.752 to 1.716
5'	3.87	4.25	0.38	-1.354 to 2.114		5'	3.87	3.71	-0.16	-1.894 to 1.574
15'	1.669	1.929	0.26	-1.474 to 1.994		15'	1.669	1.476	-0.193	-1.927 to 1.541
30'	1.927	1.833	-0.094	-1.828 to 1.640		30'	1.927	1.568	-0.359	-2.093 to 1.375
Row Factor	Difference	t	P value	Summary		Row Factor	Difference	t	P value	Summary
0	-0.024	0.04206	P > 0.05	ns		0	-0.0179	0.03137	P > 0.05	ns
5'	0.38	0.666	P > 0.05	ns		5'	-0.16	0.2804	P > 0.05	ns
15'	0.26	0.4557	P > 0.05	ns		15'	-0.193	0.3382	P > 0.05	ns
30'	-0.094	0.1647	P > 0.05	ns		30'	-0.359	0.6291	P > 0.05	ns
4c
	0			5			15			30
NC	1			5.498	0.853		1.978	0.952		1.633	0.436
KD1	0.9832	0.247		1.8	0.33		0.563	0.249		0.452	0.18
KD2	0.8763	0.335		2.9	0.57		0.85	0.29		0.37	0.17
Two-way anova:						Two-way anova:
NC vs KD2						NC vs KD1
Row Factor	NC	KD1	Difference	95% CI of diff.		Row Factor	NC	KD2	Difference	95% CI of diff.
0	1	0.9832	-0.0168	-1.260 to 1.227		0	1	0.8763	-0.1237	-1.367 to 1.120
5'	5.498	1.8	-3.698	-4.942 to -2.454		5'	5.498	2.9	-2.598	-3.842 to -1.354
15'	1.978	0.563	-1.415	-2.659 to -0.1715		15'	1.978	0.85	-1.128	-2.372 to 0.1155
30'	1.633	0.452	-1.181	-2.425 to 0.06253		30'	1.633	0.37	-1.263	-2.507 to -0.01947
Row Factor	Difference	t	P value	Summary		Row Factor	Difference	t	P value	Summary
0	-0.0168	0.04105	P > 0.05	ns		0	-0.1237	0.3022	P > 0.05	ns
5'	-3.698	9.035	P<0.001	***		5'	-2.598	6.348	P<0.001	***
15'	-1.415	3.457	P<0.01	**		15'	-1.128	2.756	P < 0.05	*
30'	-1.181	2.885	P < 0.05	*		30'	-1.263	3.086	P < 0.05	*
4e
	NC			shRNA			shRNA+L3-1ug			shRNA+L3-2ug
0	1			0.75	0.31		1.1	1.07		1.23	0.76
5	6.06	0.64		2.11	0.57		8.39	1.24		3.97	1.08
15	2.93	0.47		1.05	0.32		3.89	0.95		2.82	0.37
Two-way anova:						Two-way anova:
NC vs shRNA2						NC vs shRNA2+L3-1ug						NC vs shRNA2+L3-2ug
Row Factor	NC	KD2	Difference	95% CI of diff.		Row Factor	NC	KD2+L3-1ug	Difference	95% CI of diff.		Row Factor	NC	KD2+L3-2ug	Difference	95% CI of diff.
0	1	0.75	-0.25	-2.253 to 1.753		0	1	1.1	0.1	-1.903 to 2.103		0	1	1.23	0.23	-1.773 to 2.233
5'	6.06	2.11	-3.95	-5.953 to -1.947		5'	6.06	8.39	2.33	0.3270 to 4.333		5'	6.06	3.97	-2.09	-4.093 to -0.08704
15'	2.93	1.05	-1.88	-3.883 to 0.1230		15'	2.93	3.89	0.96	-1.043 to 2.963		15'	2.93	2.82	-0.11	-2.113 to 1.893
Row Factor	Difference	t	P value	Summary		Row Factor	Difference	t	P value	Summary		Row Factor	Difference	t	P value	Summary
0	-0.25	0.3856	P > 0.05	ns		0	0.1	0.1542	P > 0.05	ns		0	0.23	0.3548	P > 0.05	ns
5'	-3.95	6.093	P<0.001	***		5'	2.33	3.594	P<0.01	**		5'	-2.09	3.224	P < 0.05	*
15'	-1.88	2.9	P < 0.05	*		15'	0.96	1.481	P > 0.05	ns		15'	-0.11	0.1697	P > 0.05	ns
4h	0			5			15
NC	1	0.0087		5.41768	1.33578		2.97221	0.805346
KD2	0.8673	0.119		2.02974	0.42648		1.4475	0.89137
KD2+PTP1B Sh1	0.9947	0.218		9.69275	2.86655		8.77443	2.20947
KD2+PTP1B Sh2	0.9681	0.178		7.37439	2.94275		3.45378	1.88611
Two-way anova:						Two-way anova:
NC vs KD2						NC vs KD2+PTP1B sh1						NC vs KD2+PTP1B sh2
Row Factor	NC	KD2	Difference	95% CI of diff.		Row Factor	NC	KD2+PTP1B sh1	Difference	95% CI of diff.		Row Factor	NC	KD2+PTP1B sh2	Difference	95% CI of diff.
0	1	0.8673	-0.1327	-3.987 to 3.722		0	1	0.9947	-0.0053	-3.860 to 3.849		0	1	0.9681	-0.0319	-3.887 to 3.823
5'	5.418	2.03	-3.388	-7.243 to 0.4668		5'	5.418	9.693	4.275	0.4203 to 8.130		5'	5.418	7.374	1.957	-1.898 to 5.811
15'	2.972	1.448	-1.525	-5.379 to 2.330		15'	2.972	8.774	5.802	1.947 to 9.657		15'	2.972	3.454	0.4816	-3.373 to 4.336
Row Factor	Difference	t	P value	Summary		Row Factor	Difference	t	P value	Summary		Row Factor	Difference	t	P value	Summary
0	-0.1327	0.1049	P > 0.05	ns		0	-0.0053	0.004189	P > 0.05	ns		0	-0.0319	0.02521	P > 0.05	ns
5'	-3.388	2.678	P < 0.05	*		5'	4.275	3.379	P<0.01	**		5'	1.957	1.546	P > 0.05	ns
15'	-1.525	1.205	P > 0.05	*		15'	5.802	4.586	P<0.001	***		15'	0.4816	0.3806	P > 0.05	ns
4j
DA-ctr	DA-tMO	DA-tMO+mRNA	PCV-ctr	PCV-tMO	PCV-tMO+mRNA	ISV-ctr	ISV-tMO	ISV-tMO+mRNA
14.045	11.7733	13.21	20.04	14.94	17.67	107.586	57.78	86.518
14.045	10.7033	13.21	20.04	13.9533	17.67	107.586	60.936	86.518
12.9233	11.7933	13.21	19.1133	12.33	20.4167	104.274	54.776	58.192
14.3133	11.9433	13.86	18.4933	15.7333	21.9933	102.44	57.428	72.218
10.8933	9.89	12.0367	16.1133	13.9333	16.8733	110.46	63.25	81.608
13.7667	10.4333	8.69333	16.96	11.71	15.035	102.57	55.852	46.252
10.495	9.70333	15.4967	12.15	10.1133	21.47	110.672	52.1	78.174
14.04	12.54	19.1167	17.11	12.8833	20.1	107.58	58.778	79.636
	9.63333	11.68		10.4333	18.4767		61.13	68.46
	10.6567	12.1033		12.9167	16.2633		51.876	54.476
	11.5433	11.8133		15.4333	15.01		49.548	61.984
		14.9667		12.1633	18.5933		43.612	47.926
		13.6267		11.2467	19.0467		56.406	95.456
		12.9233		12.3333	22.31		55.192	59.23
		13.8433		11.56	17.61		46.6	62.326
		12.92		15.1033	17.99		69.494	59.402
		15.73		10.6533	16.1367		54.792	68.314
		12.71		11.9367	16.8333		45.238	57.47
		13.7067			17.545			90.18
		14.2533			23.4933			79.842
		15.5467			16.39			67.256
		15.8467			20.5333			63.964
		14.4733			18.0967			60.488
		16.7833			17.0167			76.384
		14.01			18.0167			51.666
		14.1833			18.3533			56.638
		12.13			20.9267			52.47
One-way anova:
Tukey's Multiple Comparison Test	Mean Diff.	q	Significant? P < 0.05?	Summary	95% CI of diff			Tukey's Multiple Comparison Test	Mean Diff.	q	Significant? P < 0.05?	Summary	95% CI of diff			Tukey's Multiple Comparison Test	Mean Diff.	q	Significant? P < 0.05?	Summary	95% CI of diff
DA-ctr vs DA-tMO	2.1	3.725	Yes	*	0.1630 to 4.038			PCV-ctr vs PCV-tMO	4.759	7.43	Yes	***	2.568 to 6.951			ISV-ctr vs ISV-tMO	51.38	16.2	Yes	***	40.53 to 62.23
DA-ctr vs DA-tMO+mRNA	-0.7157	1.465	No	ns	-2.394 to 0.9627			PCV-ctr vs PCV-tMO+mRNA	-1.011	1.666	No	ns	-3.087 to 1.065			ISV-ctr vs ISV-tMO+mRNA	39.13	13.02	Yes	***	28.85 to 49.40
DA-tMO vs DA-tMO+mRNA	-2.816	6.487	Yes	***	-4.307 to -1.325			PCV-tMO vs PCV-tMO+mRNA	-5.771	12.58	Yes	***	-7.340 to -4.201			ISV-tMO vs ISV-tMO+mRNA	-12.25	5.396	Yes	**	-20.02 to -4.486
4l
	Ctr-DA-25	MO-DA-25	L3+PTP1b-MO-DA-25	CTR-PCV-25	MO-PCV-25	L3+PTP1b-MO-PCV-25	Ctr-DA-30	MO-DA-30	L3+PTP1b-MO-DA-30	CTR-PCV-30	MO-PCV-30	L3+PTP1b-MO-PCV-30
	23.59	9.22	11.13	19.06	11.35	15.68	9.85	6.15	9.81	6.58	6.13	17.99
	19.8	7.19	11.43	19.01	12.64	8.74	12.03	6.7	13.52	12.7	6.06	12.05
	14.62	7.04	12.29	20.07	17.95	14.09	8.3	7.2	15.3	16.8	4.76	8.89
	15	7.34	12.63	14.47	7.28	17.22	8.63	8.82	6.74	11.56	7.82	12.24
	9.94	7.7	11.82	19.87	6.09	14.61	10.69	6.78	9.55	10.15	10.54	16.3
	10.07	7.85	6.67	24.77	9.85	9.87	8.87	8.42	8.88	13.08	14.41	23.81
	20.37	8.86	13.34	27.36	10.91	14.08	10.51	6.31	10.65	15.1	8.84	9.16
	20.81	4.91	13.79	22.51	12.5	19.85	11.24	6.88	11.93	13.1	13.13	8.34
	18.72	5.86	10.76	23.93	18.79	26.11		6.43	11.52	13.24	6.72	7.23
	12.15	6.68	13.83	16.67	9.02	14.69		7.35	6.34		5.46	10.97
	11.56	10.11	15.4	18.51	8.28	14.43		8.9	7.2		4.44	10.39
	11.29	7.96	13.83	18.87	20.32	18.2		7.09	6.58		4.89	7.67
	14.03	7.5	10.56	14.76	6.1	14.73		6.05	13.02		6.54	14.46
	12.21	6.63	11.88	19.01	5.92	12.27		7.81	11.51		5.9	9.06
	12.57	9.67	12.66	18.81	13.69	12.76		6.65	8.42		7.68	12.26
	16.3	6.23	13.78		9.29	9.73		7.06	8.97		9.32	12.35
	13.47	5.74	11.03		8.12	9.39		8.12	9.05		10.65	10.51
	15.04	6.08	15.79		20.6	12.05		7.13	11.99		8.76	12.29
		10.52			11.09				5.6		17.58	18.8
		8.06			13.16				9.73		9.04	10.28
		8.79			11.93				11.76		5.81	7.17
		9.3			11.85						8.56	4.18
		11.22			6.11				5.17		7.02	4.72
		4.65			5.65				4.63		8.44
									8.09			9.61
												9.73
									5.29			10.29
									8.33			10.28
									6.84			7.71
									6.52			7.37
									5.18			5.09
									6.06			5.77
									6.33			8.63
												9.75
									8.61			10.83
									7.67			19.29
									14.98			16.29
									13.85			8.66
									12.11			9.45
One-way anova:
Tukey's Multiple Comparison Test	Mean Diff.	q	Significant? P < 0.05?	Summary	95% CI of diff		Tukey's Multiple Comparison Test	Mean Diff.	q	Significant? P < 0.05?	Summary	95% CI of diff
Ctr-DA-25 vs MO-DA-25	7.373	12.34	Yes	***	5.338 to 9.408		Ctr-DA-30 vs MO-DA-30	2.801	3.899	Yes	*	0.3576 to 5.245
Ctr-DA-25 vs L3+PTP1b-MO-DA-25	2.718	4.254	Yes	*	0.5422 to 4.893		Ctr-DA-30 vs L3+PTP1b-MO-DA-30	0.9114	1.379	No	ns	-1.336 to 3.159
MO-DA-25 vs L3+PTP1b-MO-DA-25	-4.655	7.79	Yes	***	-6.690 to -2.620		MO-DA-30 vs L3+PTP1b-MO-DA-30	-1.89	3.872	Yes	*	-3.550 to -0.2297
Tukey's Multiple Comparison Test	Mean Diff.	q	Significant? P < 0.05?	Summary	95% CI of diff		Tukey's Multiple Comparison Test	Mean Diff.	q	Significant? P < 0.05?	Summary	95% CI of diff
CTR-PCV-25 vs MO-PCV-25	8.658	8.876	Yes	***	5.330 to 11.99		CTR-PCV-30 vs MO-PCV-30	4.208	4.026	Yes	*	0.6617 to 7.754
CTR-PCV-25 vs L3+PTP1b-MO-PCV-25	5.484	5.293	Yes	**	1.949 to 9.019		CTR-PCV-30 vs L3+PTP1b-MO-PCV-30	1.693	1.708	No	ns	-1.671 to 5.056
MO-PCV-25 vs L3+PTP1b-MO-PCV-25	-3.174	3.435	Yes	*	-6.327 to -0.02116		MO-PCV-30 vs L3+PTP1b-MO-PCV-30	-2.515	3.608	Yes	*	-4.881 to -0.1496

## Sheet: Figure 5
5a
		NC			KD
	0	0.0153	0.0087		0.0298	0.0134
	5	21.378	18.152	23.091	5.983	4.788	6.374
	10	61.847	59.044	70.501	26.341	22.016	18.093
Two-way anova:
NC vs KD
Row Factor	NC	KD	Difference	95% CI of diff.
0	0.012	0.0216	0.0096	-9.905 to 9.924
5'	20.87	5.715	-15.16	-23.25 to -7.064
10'	63.8	22.15	-41.65	-49.74 to -33.55
Row Factor	Difference	t	P value	Summary
0	0.0096	0.002779	P > 0.05	ns
5'	-15.16	5.375	P<0.001	***
10'	-41.65	14.77	P<0.001	***
5c
	PM VR2			Internalized VR2 dots			VR2 &EEA1			EEA1 dots
	NC	KD		NC	KD		NC	KD		NC	KD
	1.38	0.94		1.58066	0.41841		0.618	0.469		1	0.71
	1.27	0.67			0.269642		0.573	0.45		0.79	0.76
	1.06	0.61		0.864714	0.111576		0.683	0.57		0.98	0.63
	1.18	0.89			0.037192		0.667	0.42		0.86	0.66
	1.34	0.76		1.49698	1.34821		0.588	0.422		0.99	0.71
	0.86	1.16		0.994886	0.483496		0.582	0.482		0.94	0.85
	0.79	1.31		1.25523	1.05997		0.524	0.525		0.88	0.57
	0.99	1.07		0.734542	0.911204		0.544	0.437		0.86	0.67
	1.07	1.25		0.83682	0.585774		0.446	0.376		0.81	0.8
	0.57	1.27		0.65086	0.548582		0.533	0.433		0.88	0.79
	0.58	1.36		0.83682	0.446304		0.511	0.487		0.71	0.66
	1.04	0.93		0.715946	0.567178		0.535	0.363		0.84	0.67
	1.01	0.87		0.97629	0.437006		0.36	0.495		0.77	0.82
	1.37	0.86		1.07857	0.660158		0.514	0.433		0.92	0.54
	1.22	0.88		0.957694	0.641562		0.328	0.488			0.39
	1.06	1.34		0.911204	0.529986		0.543	0.329			0.74
	0.94	1.2		0.846118	0.492794		0.533	0.319			0.61
	0.87	1.19		0.799628	0.60437		0.652	0.472			0.67
	1.03	1.37		1.10646	0.567178		0.612	0.531			0.78
	1.05	1.31		1.18085	0.911204		0.52	0.361			0.71
	0.93	1.07		1.27383	0.437006			0.649
	0.97	0.94		0.901906	0.353324			0.451
	0.87	0.79						0.475
		1.37						0.383
		1.08						0.477
		1.09						0.444
		1.15						0.436
		1.07						0.39
	0.470506			6.91885e-06				0.42		3.93085e-06
								0.515
								0.598
								0.372
								0.558
								0.419
								0.498
								0.454
								0.474
								0.683
								0.393
								0.314
								0.362
								0.473
								0.299
							0.000458103
5d
	NC			KD
0	40.572	17.294		5.187	2.315
15	78.915	8.761		20.374	7.114
Two-way anova:
NC vs KD
Row Factor	NC	KD	Difference	95% CI of diff.
0	40.57	5.187	-35.39	-62.58 to -8.188
5'	78.92	20.37	-58.54	-85.74 to -31.34
Row Factor	Difference	t	P value	Summary
0	-35.39	4.171	P<0.01	**
5'	-58.54	6.901	P<0.001	***
5e					5f
Percentage of VR2 with colocalization with RAB7-GFP					Percentage of VR2 with colocalization with CD63
NC	KD				NC	KD
21.39	70.48				14.12	45.33
34.2	61.17				36.61	52.03
36.74	51.76				6.24	12.68
41.37	32.25				10.83	20.59
35.01	43.22				7.71	28.48
15.38	59.74				18.49	43.12
42.9	72.13				37.07	12.22
65.25	62.5				6.73	33
60.01	53.98				16.22	25.79
25.87	87.71				36.79	29.21
40.5	60.03				28.54	36.67
51.22	58.07				37.52	29.48
49.1	63.79				35.28	48.69
39.29	54.87				30.26	19.12
	77.42				27.29	43.22
	67.12				29.08	21.21
	47.79				35.39	23.16
	43.03				35.31	32.39
	54.14					24.12
	33.31					43.56
	48.11					37.75
	74.5					41.63
	41.06					29.18
	55.44					21.11
						33.85
0.0008502						46.37
						59.7
						40.44
						28.06
						48.23
						33.27
						44.14
						32.41
						43.5
						25.74
						15.88
						17.1
						48.78
						33.18
						27.79
						16.78
						55.47
						32.35
						23.41
						16.52
						53.76
						55.52
						46.75
						43.81
						53.75
					0.00664493

## Sheet: Figure 6
6a
	0'	5'
bound	1	4.29
	1	3.79
	1	5.32
		0.0164657
6b
	WT			KM
	1			0.32	0.19
	1			0.18
	1			0.45
				0.0127673
6c
	WT			KM
	1			0.23
	1			0.15
	1			0.37
				0.00726813

## Sheet: Figure 7
7a
GDP	GDP	GTPγS	GDP	GDP	GTPγS
0	1	0.35	0	1	0.45
	1	0.65		1	0.69
	1	0.57		1	0.58
p-value	0.0336294			0.0254247
7b
GDP	GDP	GTPγS	GDP	GTPγS
0	1	0.51	1	0.33
	1	0.73	1	0.57
	1	0.36	1	0.79
p-value	0.0491359		0.081397
7c
NC	NC	hL2	NC	NC	hL2
0	1	0.315	0	1	0.296
	1	0.508		1	0.316
	1	0.443		1	0.673
p-value	0.00948467			0.0429597
7d
NC	NC	hL2
0	1	0.276
	1	0.336
	1	0.512
p-value	0.0125834

## Sheet: Fig S4
Fig S4
WT-DA-25hpf	WT-3ng MO-DA-25hpf	WT-6ng MO-DA-25hpf	homo-DA-25hpf	homo-3ng MO-DA-25hpf	homo-6ng MO-DA-25hpf	WT-PCV-25hpf	WT-3ng MO-PCV-25hpf	WT-6ng MO-PCV-25hpf	homo-PCV-25hpf	homo-3ng MO-PCV-25hpf	homo-6ng MO-PCV-25hpf	WT-ISV-25hpf	WT-3ng MO-ISV-25hpf	WT-6ng MO-ISV-DA-25hpf	homo-ISV-25hpf	homo-3ng MO-ISV-25hpf	homo-6ng MO-ISV-DA-25hpf
13	12.06	5.3	6.66	10.87	5.44	17.82	14.11	13.08	17.16	16.84	7.49	36.6	36.05	13.13	56.21	49.48	7.49
11.38	9.36	6.46	7.36	10.31	6.02	16.12	12.07	12.38	18.4	16.72	10.8	70.84	50.6	8.79	54.18	31.86	10.8
13.38	13.98	7.86	10.08	9.64	5.99	20.82	9.39	11.67	20.32	18.33	8.62	42.72	16.62	3.53	65.52	8.51	8.62
17.28	11.9	9.36	10.97		4.48	20.74	4.95	7.04	12.61	13.17	6.69	10.52	38.03	5.49	68.89	33.5	6.69
15.32	10.18	7.39	13.63		6.78	25.18	7.2	6.47	10.53	13.12	8.85	74.78	42.92	2.1	54.15	15.29	8.85
14.44	5.67	5.65	5.04	11.96	12.49	21.28	13.21	16.55	15.08	8.61	11.56	27.06	32.96	2.51	39.12	14.8	11.56
9.86	5.09	4.64	4.83	6.85	11.59	16.54	11.03	15.8	13.76	11.03	12.41	80.52	12.79	2.28	21.25	8.71	12.41
16.32	6.1	7.38	8.08	6.89	8.45	13.9	8.3	18.87	5.79	11.42	17.18	95.44	31.84	5.66	14.87	18.94	17.18
10.28	9.08	6.56	7.93	8.32	10.7	17.38	8.21	10.45	13.16	9.85	9.22	38.96	27.27	11.01	62.75	18.82	9.22
17.12	7.45	6.43	12.76	6.89		14.74	7.17	6.52	10.76	7.74	8.39	84.76	21.11	13.79	60.61	17.8	8.39
10.32	10.11	7.74	5.88	9.5	7.84	13.84	20.89	10.83	16.07	6.2	11.68	86	29.66	3.34	65.98	35.48	11.68
11.98	6.51	6.95	5.99	7.1	6.02	17.96	16.85	9	13.66	8.69	8.98	62.78	11.64	4.71	57.32	31.99	8.98
12.46	12.04	10.06	7.09	8.27	5.32	14.82	15	10.85	14.71	7.88	8.77	61.78	29.59	11.35	62.41	6.86	8.77
14.02	12.5	9.6	11.23	7.11	6.42	19	14.69	8.92	12.27	11.09	9.41	20.6	8.37	5.98	36.34	12.14	9.41
12.8	10.7	10.86	10.23	5.36	6.46	21.66	8.46	10.67	12.51	22.76	8.86	24.7	5.06	2.5	29.19	17.58	8.86
9.36	6.84	6.35	6.43	6.72	7.51	23.88	17.11	9.37	9.05	16.95	9.53	53.38	7.12	1.22	57.53	7.52	9.53
12.6	8.1	6.39	7.8	8.91	8.7	19.5	11.09	11.57	13.38	14.52	9.16	85.08	48.09	4.03	57.71	46.2	9.16
13.64	8.91	6.98	5.82	9.24	7.52	30.34	9.45	11.13	7.95	15.29	8.82	37.9	29.95	9.55	40.26	42.1	8.82
14.34	8.62	10.38	7.17		6.75	15.96	8.29	10.5	6.69	8.29	6.37	50.42	36.39	2.6	20.22	18.51	6.37
14.12	9.38	6.86	8.17	9.05	5.65	22.74	8.61	8	11.23	5.98	6.06	31.82	17.09	1.76	27.51	49.39	6.06
13.2	7.76	9.06		5.24	7.02	28.24	11.07	14.62		8.99	21.52	32.9	23.52	1.05	21.84	45.49	21.52
12.58	6.31	5.33		9.24	9.72	28.08	10.56	14.04		11.53	12.7	8.18	8.27	1.64	26.26	20.73	12.7
19.18	8	8.21		9.54	10.6	25.32	11.46	10.86		11.07	8.47	84.38	11.99	1.71	49.8	37.37	8.47
21.86	13.27	12.9		9.48		24.64	13.06	11.12		9.64	10.26	11.5	13.98	1.72	59.4	44.82	10.26
18.66	7.18	12.15		6.47		19	9.73	5.63		6.44	7.51	85.88	38.57	14.64	59.43	35.55	7.51
	8.06			9.72	7.3		23.14			15.27	9.12	85.62	48.24	10.09	15.82	46.67	9.12
	6.21				8.68		16.84			15.47	5.77	47.12	24.42	3.53	56.76	44.01	5.77
	6.72			9.19			6.05			11.49		64.34	45.16	4.78	56.07	39.82
	8.04			9.12			9.56			5.28		24	41.55	5.15	53.73	34.59
	10.23			10.64			8.26			7.76		7.38	28.08	2.81	16.65	17.79
												24.34	20.41	2.26	18.73	15.6
												7.14	30.75	14	41.2	9.32
												83.6	14.92	4.95		13.32
												83.22	32.08	13.63		18.49
												84.24	44.32	7.66		16.06
												15.1	13.39	6.57		11.36
												57.4	3.9	12.78		16.06
												22.48	2.62	2.7		7.72
												19.08	4.68	5.28		5.93
												11.86	2.19	1.62		7.51
													46.26
													20.78
													10.72
													7.41
													38.63
													18.84
													2
													2.84
One-way anova:
Tukey's Multiple Comparison Test	Mean Diff.	q	Significant? P < 0.05?	Summary	95% CI of diff			Tukey's Multiple Comparison Test	Mean Diff.	q	Significant? P < 0.05?	Summary	95% CI of diff			Tukey's Multiple Comparison Test	Mean Diff.	q	Significant? P < 0.05?	Summary	95% CI of diff
WT-DA-25hpf vs WT-3ng MO-DA-25hpf	5.101	11.31	Yes	***	3.254 to 6.949			WT-PCV-25hpf vs WT-3ng MO-PCV-25hpf	8.853	11.62	Yes	***	5.732 to 11.97			WT-ISV-25hpf vs WT-3ng MO-ISV-25hpf	24.79	9.782	Yes	***	14.42 to 35.17
WT-DA-25hpf vs WT-6ng MO-DA-25hpf	6.106	12.96	Yes	***	4.176 to 8.036			WT-PCV-25hpf vs WT-6ng MO-PCV-25hpf	9.342	11.74	Yes	***	6.083 to 12.60			WT-ISV-25hpf vs WT-6ng MO-ISV-DA-25hpf	42.56	16.08	Yes	***	31.73 to 53.40
WT-DA-25hpf vs homo-DA-25hpf	5.823	11.65	Yes	***	3.776 to 7.869			WT-PCV-25hpf vs homo-PCV-25hpf	7.625	9.034	Yes	***	4.169 to 11.08			WT-ISV-25hpf vs homo-ISV-25hpf	3.795	1.351	No	ns	-7.700 to 15.29
WT-DA-25hpf vs homo-3ng MO-DA-25hpf	5.456	11.69	Yes	***	3.545 to 7.367			WT-PCV-25hpf vs homo-3ng MO-PCV-25hpf	8.799	11.55	Yes	***	5.679 to 11.92			WT-ISV-25hpf vs homo-3ng MO-ISV-25hpf	24.07	9.092	Yes	***	13.23 to 34.91
WT-DA-25hpf vs homo-6ng MO-DA-25hpf	6.336	13.31	Yes	***	4.387 to 8.286			WT-PCV-25hpf vs homo-6ng MO-PCV-25hpf	10.59	13.57	Yes	***	7.396 to 13.79			WT-ISV-25hpf vs homo-6ng MO-ISV-DA-25hpf	38.63	13.1	Yes	***	26.55 to 50.70
WT-3ng MO-DA-25hpf vs WT-6ng MO-DA-25hpf	1.005	2.227	No	ns	-0.8428 to 2.852			WT-3ng MO-PCV-25hpf vs WT-6ng MO-PCV-25hpf	0.4894	0.6423	No	ns	-2.631 to 3.610			WT-3ng MO-ISV-25hpf vs WT-6ng MO-ISV-DA-25hpf	17.77	7.011	Yes	***	7.395 to 28.15
WT-3ng MO-DA-25hpf vs homo-DA-25hpf	0.7212	1.5	No	ns	-1.248 to 2.691			WT-3ng MO-PCV-25hpf vs homo-PCV-25hpf	-1.228	1.511	No	ns	-4.554 to 2.099			WT-3ng MO-ISV-25hpf vs homo-ISV-25hpf	-21	7.772	Yes	***	-32.06 to -9.937
WT-3ng MO-DA-25hpf vs homo-3ng MO-DA-25hpf	0.3544	0.7941	No	ns	-1.474 to 2.182			WT-3ng MO-PCV-25hpf vs homo-3ng MO-PCV-25hpf	-0.05367	0.07387	No	ns	-3.029 to 2.922			WT-3ng MO-ISV-25hpf vs homo-3ng MO-ISV-25hpf	-0.7241	0.2857	No	ns	-11.10 to 9.651
WT-3ng MO-DA-25hpf vs homo-6ng MO-DA-25hpf	1.235	2.707	No	ns	-0.6334 to 3.103			WT-3ng MO-PCV-25hpf vs homo-6ng MO-PCV-25hpf	1.742	2.334	No	ns	-1.315 to 4.799			WT-3ng MO-ISV-25hpf vs homo-6ng MO-ISV-DA-25hpf	13.83	4.857	Yes	*	2.174 to 25.49
WT-6ng MO-DA-25hpf vs homo-DA-25hpf	-0.2835	0.5673	No	ns	-2.330 to 1.763			WT-6ng MO-PCV-25hpf vs homo-PCV-25hpf	-1.717	2.034	No	ns	-5.174 to 1.740			WT-6ng MO-ISV-DA-25hpf vs homo-ISV-25hpf	-38.77	13.81	Yes	***	-50.26 to -27.27
WT-6ng MO-DA-25hpf vs homo-3ng MO-DA-25hpf	-0.6502	1.394	No	ns	-2.561 to 1.261			WT-6ng MO-PCV-25hpf vs homo-3ng MO-PCV-25hpf	-0.5431	0.7127	No	ns	-3.664 to 2.577			WT-6ng MO-ISV-DA-25hpf vs homo-3ng MO-ISV-25hpf	-18.49	6.986	Yes	***	-29.33 to -7.658
WT-6ng MO-DA-25hpf vs homo-6ng MO-DA-25hpf	0.2302	0.4837	No	ns	-1.719 to 2.180			WT-6ng MO-PCV-25hpf vs homo-6ng MO-PCV-25hpf	1.252	1.604	No	ns	-1.946 to 4.451			WT-6ng MO-ISV-DA-25hpf vs homo-6ng MO-ISV-DA-25hpf	-3.938	1.335	No	ns	-16.01 to 8.133
homo-DA-25hpf vs homo-3ng MO-DA-25hpf	-0.3667	0.7402	No	ns	-2.396 to 1.662			homo-PCV-25hpf vs homo-3ng MO-PCV-25hpf	1.174	1.445	No	ns	-2.153 to 4.500			homo-ISV-25hpf vs homo-3ng MO-ISV-25hpf	20.27	7.22	Yes	***	8.779 to 31.77
homo-DA-25hpf vs homo-6ng MO-DA-25hpf	0.5138	1.019	No	ns	-1.552 to 2.579			homo-PCV-25hpf vs homo-6ng MO-PCV-25hpf	2.969	3.577	No	ns	-0.4303 to 6.369			homo-ISV-25hpf vs homo-6ng MO-ISV-DA-25hpf	34.83	11.26	Yes	***	22.17 to 47.50
homo-3ng MO-DA-25hpf vs homo-6ng MO-DA-25hpf	0.8805	1.867	No	ns	-1.051 to 2.812			homo-3ng MO-PCV-25hpf vs homo-6ng MO-PCV-25hpf	1.795	2.405	No	ns	-1.261 to 4.852			homo-3ng MO-ISV-25hpf vs homo-6ng MO-ISV-DA-25hpf	14.56	4.937	Yes	**	2.486 to 26.63
WT-DA-30hpf	WT-3ng MO-DA-30hpf	WT-6ng MO-DA-30hpf	homo-DA-30hpf	homo-3ng MO-DA-30hpf	homo-6ng MO-DA-30hpf	WT-PCV-30hpf	WT-3ng MO-PCV-30hpf	WT-6ng MO-PCV-30hpf	homo-PCV-30hpf	homo-3ng MO-PCV-30hpf	homo-6ng MO-PCV-30hpf	WT-ISV-30hpf	WT-3ng MO-ISV-30hpf	WT-6ng MO-ISV-DA-30hpf	homo-ISV-30hpf	homo-3ng MO-ISV-30hpf	homo-6ng MO-ISV-DA-30hpf
11.64	5.92	8.26	6	5.93	7.68	16.86	10.6	12.64	7.12	9.58	9.47	66.76	67.19	30.99	95.15	65.91	9.47
17.71	7.65	8.28	6.52	5.28	6.6	15.25	9.53	11.24	5.82	8.23	7.96	96.92	64.62	53.02	93.7	60.54	7.96
15.65	8.17	8.9	6.1	7.61	8.63	13.04	8	11.49	7.96	8.46	7.92	64.65	61.45	47.56	57.94	61.68	7.92
16.69	7.86	7.33	7.66	10.04	7.78	13.78	8.39	9.67	7.33	7.25	7.77	103.05	62.24	50.96	96.53	54.81	7.77
17.58	7.87	6.82	7.58	7.94	8.34	15.41	9.27	8.42	5.99	5.1	6.88	94.61	58.7	48.59	91.86	26.23	6.88
12.44	7.92	5.87	6.96	8.61	6.62	21.17	9.13	9.69	6.32	9.23	11.66	95.16	57.12	48.98	90.62	51.12	11.66
10.26	8.38	7.62	6.42	8.07	5.42	19.92	8.32	9.82	5.92	8.87	12.17	94.9	59.65	6.05	83.55	49.16	12.17
14.09	8.43	7.07	6.92	8.91	6.42	19.12	7.17	7.82	4.35	8.15	10.34	89.18	56.69	4.82	54.53	48.96	10.34
12.7	8.65	6.38	6.98	9.22	6.38	20.9	5.1	7.01	4.78	5.86	8.95	101.72	68.87	26.94	56.86	60.4	8.95
13.74	7.81	6.6	7.57	5.25	6.44	19.99	6.42	5.36	5.53	5.38	7.25	97.86	54.28	4.27	101.68	59.41	7.25
12.13	8.19	5.71	6.73	4.96	5.91	16.87	13.7	4.77	9.46	7.34	9.19	96.41	66.25	59.78	61.11	60.52	9.19
10.6	6.46	7.05	5.68	6.83	7.35	12.85	12.38	7.91	9.29	9.37	8.64	96.69	67.16	55.61	52.85	34.18	8.64
16	8.79	6.84	7.23	8.26	6.43	15.38	8.46	11.23	9.96	8.02	7.43	97.13	82.27	50.76	70.09	44.69	7.43
15.96	9.11	7.27	7	8.11	6.35	14.78	9.59	8.42	11.51	9.95	7.17	94.88	64.68	54.15	54.4	55.12	7.17
21.32	8.57	7.09	9.71	7.81	7.34	17.46	8.25	10.24	8.74	10.9	8.41	94.6	61.21	7.13	91.58	51.99	8.41
18.13	6.34	7.99	7.21	7.99	7.34	22.37	6.43	6.13	10.43	4.83	9.24	92.86	58.12	11.08	53.97	54.77	9.24
16.16	6	6.56	7.23	6.83	7.78	19.46	6.79	6.76	9.8	6.23	8.45	91.45	49.91	43.26	101.37	59.33	8.45
18	6.34	5.67	9.04	7.32	8.88	19.14	7.13	6.88	9.44	4.29	9.81	93.42	77.27	55.51	98.94	64.22	9.81
14.57	6.26	6.19	10.29	7.64	9.48	14.42	5.82	7.4	9.12	3.98	10.39	53.58	26.1	17.98	98.53	57.46	10.39
13.88	6.58	6.96	6.77	5.75	8.76	13.19	6	6.62	8.37	7.39	8.69	51.99	66.52	12.9	96.91	77.74	8.69
	6.58	6.74	6.53	5.55	7.42		7.04	7.88	8.14	10.21	6.57	90.19	62.87	54.06	96.7	56.35	6.57
	7.08	8.95	5.52	6.31	9.69		7.79	6.25	6.99	10.32	7.86	95	66.67	52.21	91.62	51.27	7.86
	6.94	10.93	6.07	6.84	8.18		7.84	6.39	8.78	7.12	7.63	89.31	62.18	39.07	88.85	53.36	7.63
	7.65	9.21	6.74	7.39	9.1		8.15	5.58	8.65	7.62	5.34	89.65	62.74	7.76	105.74	6.04	5.34
		6.54	9.39	6.29	5.62		7.48	7.18	9.78	5.62	5.65	87.19	58.25	10.58	65.7	66.29	5.65
					5.74						10.44	104.86	18.28	52.04	59.04	64.2	10.44
					6						11.89	105.07	42.61	56.69	62.72	65.4	11.89
					7.17						5.54	101.96	66.8	55.12	93.04	46.25	5.54
					4.85						5.84	63.52	68.16	55.26	87.46	45.8	5.84
					6.27						5.92	93.14	66.06	54.48	71.66	50.94	5.92
												94.96	61.93	53.23	93.39	51.77
												94.24	61.93	53.73	105.29	47.96
												88.25	60.91	60.72	54.26	57.92
													55.04	56.86	93.87	60.88
													58.49	77.86	69.54	66.09
													58	51.64	94.34	62.08
													68.14	56.56	56.4	62.37
													66.04	53.96	91.07	57.15
													60.92	46.89	75.31	57.92
													61.82	3.58	85.93	53.92
													59.11
													55.34
One-way anova:
Tukey's Multiple Comparison Test	Mean Diff.	q	Significant? P < 0.05?	Summary	95% CI of diff			Tukey's Multiple Comparison Test	Mean Diff.	q	Significant? P < 0.05?	Summary	95% CI of diff				Tukey's Multiple Comparison Test	Mean Diff.	q	Significant? P < 0.05?	Summary	95% CI of diff
WT-DA-30hpf vs WT-3ng MO-DA-30hpf	7.481	22.65	Yes	***	6.129 to 8.834			WT-PCV-30hpf vs WT-3ng MO-PCV-30hpf	8.877	19.61	Yes	***	7.023 to 10.73				WT-ISV-30hpf vs WT-3ng MO-ISV-30hpf	29.55	12.48	Yes	***	19.86 to 39.25
WT-DA-30hpf vs WT-6ng MO-DA-30hpf	7.649	23.38	Yes	***	6.309 to 8.989			WT-PCV-30hpf vs WT-6ng MO-PCV-30hpf	8.956	19.79	Yes	***	7.102 to 10.81				WT-ISV-30hpf vs WT-6ng MO-ISV-DA-30hpf	48.79	20.38	Yes	***	38.99 to 58.59
WT-DA-30hpf vs homo-DA-30hpf	7.768	23.74	Yes	***	6.428 to 9.109			WT-PCV-30hpf vs homo-PCV-30hpf	9.085	20.07	Yes	***	7.231 to 10.94				WT-ISV-30hpf vs homo-ISV-30hpf	8.751	3.655	No	ns	-1.051 to 18.55
WT-DA-30hpf vs homo-3ng MO-DA-30hpf	7.733	23.63	Yes	***	6.393 to 9.073			WT-PCV-30hpf vs homo-3ng MO-PCV-30hpf	9.496	20.98	Yes	***	7.642 to 11.35				WT-ISV-30hpf vs homo-3ng MO-ISV-30hpf	35.3	14.74	Yes	***	25.50 to 45.10
WT-DA-30hpf vs homo-6ng MO-DA-30hpf	7.764	24.66	Yes	***	6.474 to 9.053			WT-PCV-30hpf vs homo-6ng MO-PCV-30hpf	8.719	20.02	Yes	***	6.935 to 10.50				WT-ISV-30hpf vs homo-6ng MO-ISV-DA-30hpf	81.5	31.73	Yes	***	70.99 to 92.02
WT-3ng MO-DA-30hpf vs WT-6ng MO-DA-30hpf	0.168	0.5391	No	ns	-1.109 to 1.445			WT-3ng MO-PCV-30hpf vs WT-6ng MO-PCV-30hpf	0.0792	0.1856	No	ns	-1.668 to 1.827				WT-3ng MO-ISV-30hpf vs WT-6ng MO-ISV-DA-30hpf	19.23	8.551	Yes	***	10.03 to 28.44
WT-3ng MO-DA-30hpf vs homo-DA-30hpf	0.2872	0.9215	No	ns	-0.9894 to 1.564			WT-3ng MO-PCV-30hpf vs homo-PCV-30hpf	0.208	0.4875	No	ns	-1.540 to 1.956				WT-3ng MO-ISV-30hpf vs homo-ISV-30hpf	-20.8	9.248	Yes	***	-30.01 to -11.59
WT-3ng MO-DA-30hpf vs homo-3ng MO-DA-30hpf	0.2516	0.8073	No	ns	-1.025 to 1.528			WT-3ng MO-PCV-30hpf vs homo-3ng MO-PCV-30hpf	0.6192	1.451	No	ns	-1.128 to 2.367				WT-3ng MO-ISV-30hpf vs homo-3ng MO-ISV-30hpf	5.745	2.554	No	ns	-3.464 to 14.95
WT-3ng MO-DA-30hpf vs homo-6ng MO-DA-30hpf	0.2822	0.9448	No	ns	-0.9412 to 1.506			WT-3ng MO-PCV-30hpf vs homo-6ng MO-PCV-30hpf	-0.1578	0.3863	No	ns	-1.831 to 1.515				WT-3ng MO-ISV-30hpf vs homo-6ng MO-ISV-DA-30hpf	51.95	21.34	Yes	***	41.99 to 61.91
WT-6ng MO-DA-30hpf vs homo-DA-30hpf	0.1192	0.3864	No	ns	-1.144 to 1.383			WT-6ng MO-PCV-30hpf vs homo-PCV-30hpf	0.1288	0.3019	No	ns	-1.619 to 1.876				WT-6ng MO-ISV-DA-30hpf vs homo-ISV-30hpf	-40.04	17.59	Yes	***	-49.36 to -30.72
WT-6ng MO-DA-30hpf vs homo-3ng MO-DA-30hpf	0.0836	0.271	No	ns	-1.180 to 1.347			WT-6ng MO-PCV-30hpf vs homo-3ng MO-PCV-30hpf	0.54	1.266	No	ns	-1.208 to 2.288				WT-6ng MO-ISV-DA-30hpf vs homo-3ng MO-ISV-30hpf	-13.49	5.925	Yes	***	-22.81 to -4.169
WT-6ng MO-DA-30hpf vs homo-6ng MO-DA-30hpf	0.1142	0.3866	No	ns	-1.096 to 1.324			WT-6ng MO-PCV-30hpf vs homo-6ng MO-PCV-30hpf	-0.237	0.5801	No	ns	-1.910 to 1.436				WT-6ng MO-ISV-DA-30hpf vs homo-6ng MO-ISV-DA-30hpf	32.72	13.3	Yes	***	22.65 to 42.78
homo-DA-30hpf vs homo-3ng MO-DA-30hpf	-0.0356	0.1154	No	ns	-1.299 to 1.228			homo-PCV-30hpf vs homo-3ng MO-PCV-30hpf	0.4112	0.9637	No	ns	-1.336 to 2.159				homo-ISV-30hpf vs homo-3ng MO-ISV-30hpf	26.55	11.66	Yes	***	17.23 to 35.87
homo-DA-30hpf vs homo-6ng MO-DA-30hpf	-0.005	0.01693	No	ns	-1.215 to 1.205			homo-PCV-30hpf vs homo-6ng MO-PCV-30hpf	-0.3658	0.8954	No	ns	-2.039 to 1.307				homo-ISV-30hpf vs homo-6ng MO-ISV-DA-30hpf	72.75	29.59	Yes	***	62.69 to 82.82
homo-3ng MO-DA-30hpf vs homo-6ng MO-DA-30hpf	0.0306	0.1036	No	ns	-1.179 to 1.240			homo-3ng MO-PCV-30hpf vs homo-6ng MO-PCV-30hpf	-0.777	1.902	No	ns	-2.450 to 0.8961				homo-3ng MO-ISV-30hpf vs homo-6ng MO-ISV-DA-30hpf	46.21	18.79	Yes	***	36.14 to 56.27
